# Supplementary material for: Enantioselective Miyaura Reaction by Desymmetrizing C(sp2)–B Cross‐Coupling of 1,1′‐Biaryl‐2,6‐diyl Bis(nonaflates)
Source: Angew Chem Int Ed Engl. 2025 Oct 13;64(47):e202515234. doi: 10.1002/anie.202515234 (PMC12624315; doi:10.1002/anie.202515234)
Supplement: Supplementary file 2 — Supporting Information [file ANIE-64-e202515234-s002.cif]

 
data_CU-5541
 
_audit_creation_method            'CrysAlisPro 1.171.43.137a (Rigaku OD, 2024)'
_shelx_SHELXL_version_number      '2018/3'
_chemical_name_systematic         ?
_chemical_name_common             ?
_chemical_melting_point           ?
_chemical_formula_moiety          'C26 H22 B F9 O5 S'
_chemical_formula_sum             'C26 H22 B F9 O5 S' 
_chemical_formula_weight          628.30

loop_
 _atom_type_symbol
 _atom_type_description
 _atom_type_scat_dispersion_real
 _atom_type_scat_dispersion_imag
 _atom_type_scat_source
 'C'  'C'   0.0181   0.0091
 'International Tables Vol C Tables 4.2.6.8 and 6.1.1.4'
 'H'  'H'   0.0000   0.0000
 'International Tables Vol C Tables 4.2.6.8 and 6.1.1.4'
 'B'  'B'   0.0090   0.0039
 'International Tables Vol C Tables 4.2.6.8 and 6.1.1.4'
 'O'  'O'   0.0492   0.0322
 'International Tables Vol C Tables 4.2.6.8 and 6.1.1.4'
 'F'  'F'   0.0727   0.0534
 'International Tables Vol C Tables 4.2.6.8 and 6.1.1.4'
 'S'  'S'   0.3331   0.5567
 'International Tables Vol C Tables 4.2.6.8 and 6.1.1.4'
 
_space_group_crystal_system       monoclinic
_space_group_IT_number            4
_space_group_name_H-M_alt         'P 21'
_space_group_name_Hall            'P 2yb'
 
_shelx_space_group_comment
;
The symmetry employed for this shelxl refinement is uniquely defined
by the following loop, which should always be used as a source of
symmetry information in preference to the above space-group names.
They are only intended as comments.
;
 
loop_
 _space_group_symop_operation_xyz
 'x, y, z'
 '-x, y+1/2, -z'
 
_cell_length_a                    13.4176(3)
_cell_length_b                    7.5006(2)
_cell_length_c                    13.8439(3)
_cell_angle_alpha                 90
_cell_angle_beta                  101.951(2)
_cell_angle_gamma                 90
_cell_volume                      1363.05(6)
_cell_formula_units_Z             2
_cell_measurement_temperature     150(2)
_cell_measurement_reflns_used     7072
_cell_measurement_theta_min       3.2170
_cell_measurement_theta_max       72.5220 

_exptl_crystal_description        plate
_exptl_crystal_colour             colourless
_exptl_crystal_density_meas       ?
_exptl_crystal_density_method     ?
_exptl_crystal_density_diffrn     1.531          
_exptl_crystal_F_000              640
_exptl_transmission_factor_min    ?
_exptl_transmission_factor_max    ?
_exptl_crystal_size_max           0.356
_exptl_crystal_size_mid           0.280
_exptl_crystal_size_min           0.042
_exptl_absorpt_coefficient_mu     1.961
_shelx_estimated_absorpt_T_min    0.542
_shelx_estimated_absorpt_T_max    0.922
_exptl_absorpt_correction_T_min   0.01129
_exptl_absorpt_correction_T_max   1.00000
_exptl_absorpt_correction_type    multi-scan
_exptl_absorpt_process_details
;
CrysAlisPro 1.171.43.137a (Rigaku Oxford Diffraction, 2024)
Empirical absorption correction using spherical harmonics,
implemented in SCALE3 ABSPACK scaling algorithm.
;
_exptl_absorpt_special_details    ?

_diffrn_ambient_temperature       150.01(10) 
_diffrn_ambient_environment       N~2~
_diffrn_source                    'micro-focus sealed X-ray tube'
_diffrn_source_type               'SuperNova (Cu) X-ray Source'
_diffrn_radiation_probe           x-ray
_diffrn_radiation_type            'Cu K\a'
_diffrn_radiation_wavelength      1.54184
_diffrn_radiation_monochromator   mirror
_diffrn_measurement_device        'four-circle diffractometer'
_diffrn_measurement_device_type   'SuperNova, Single source at offset/far, Atlas'
_diffrn_detector                  'CCD plate'
_diffrn_detector_type             Atlas
_diffrn_detector_area_resol_mean  10.5435
_diffrn_reflns_number             9454
_diffrn_reflns_av_unetI/netI      0.0228
_diffrn_reflns_av_R_equivalents   0.0237
_diffrn_reflns_limit_h_min        -14
_diffrn_reflns_limit_h_max        16
_diffrn_reflns_limit_k_min        -9
_diffrn_reflns_limit_k_max        8
_diffrn_reflns_limit_l_min        -16
_diffrn_reflns_limit_l_max        17
_diffrn_reflns_theta_min          3.263
_diffrn_reflns_theta_max          72.647
_diffrn_reflns_theta_full         67.684
_diffrn_measured_fraction_theta_max   0.982
_diffrn_measured_fraction_theta_full  0.999
_diffrn_reflns_Laue_measured_fraction_max    0.982
_diffrn_reflns_Laue_measured_fraction_full   0.999
_diffrn_reflns_point_group_measured_fraction_max   0.764
_diffrn_reflns_point_group_measured_fraction_full  0.786

_reflns_number_total              4144
_reflns_number_gt                 3932
_reflns_threshold_expression      'I > 2\s(I)'
_reflns_Friedel_coverage          0.440
_reflns_Friedel_fraction_max      0.508
_reflns_Friedel_fraction_full     0.534
 
_reflns_special_details
;
 Reflections were merged by SHELXL according to the crystal
 class for the calculation of statistics and refinement.
 
 _reflns_Friedel_fraction is defined as the number of unique
 Friedel pairs measured divided by the number that would be
 possible theoretically, ignoring centric projections and
 systematic absences. Completness statistics refer to single and
 composite reflections containing twin component 1 only.
;
 
_computing_data_collection        'CrysAlisPro 1.171.43.137a (Rigaku OD, 2024)'
_computing_cell_refinement        'CrysAlisPro 1.171.43.137a (Rigaku OD, 2024)'
_computing_data_reduction         'CrysAlisPro 1.171.43.137a (Rigaku OD, 2024)'
_computing_structure_solution     'SHELXT 2018/2 (Sheldrick, 2018)'
_computing_structure_refinement   'SHELXL-2018/3 (Sheldrick, 2018)'
_computing_molecular_graphics     ?
_computing_publication_material   ?
_refine_special_details
;
 Refined as a 2-component inversion twin.
;
_refine_ls_structure_factor_coef  Fsqd
_refine_ls_matrix_type            full
_refine_ls_weighting_scheme       calc
_refine_ls_weighting_details
'w=1/[\s^2^(Fo^2^)+(0.0642P)^2^+0.2512P] where P=(Fo^2^+2Fc^2^)/3'
_atom_sites_solution_primary      direct
_atom_sites_solution_secondary    ?
_atom_sites_solution_hydrogens    geom
_refine_ls_hydrogen_treatment     constr
_refine_ls_extinction_method      none
_refine_ls_extinction_coef        .
_refine_ls_abs_structure_details
;
 Refined as an inversion twin.
;
_refine_ls_abs_structure_Flack    0.40(2)
_chemical_absolute_configuration  ?
_refine_ls_number_reflns          4144
_refine_ls_number_parameters      417
_refine_ls_number_restraints      255
_refine_ls_R_factor_all           0.0376
_refine_ls_R_factor_gt            0.0354
_refine_ls_wR_factor_ref          0.0976
_refine_ls_wR_factor_gt           0.0953
_refine_ls_goodness_of_fit_ref    1.040
_refine_ls_restrained_S_all       1.009
_refine_ls_shift/su_max           0.001
_refine_ls_shift/su_mean          0.000
 
loop_
 _atom_site_label
 _atom_site_type_symbol
 _atom_site_fract_x
 _atom_site_fract_y
 _atom_site_fract_z
 _atom_site_U_iso_or_equiv
 _atom_site_adp_type
 _atom_site_occupancy
 _atom_site_site_symmetry_order  
 _atom_site_calc_flag
 _atom_site_refinement_flags_posn
 _atom_site_refinement_flags_adp
 _atom_site_refinement_flags_occupancy
 _atom_site_disorder_assembly
 _atom_site_disorder_group
S1 S 0.19507(5) 0.33688(12) 0.84290(5) 0.03583(18) Uani 1 1 d . . . . .
F1 F 0.28604(14) 0.6364(3) 0.8278(2) 0.0607(6) Uani 1 1 d . . . . .
F2 F 0.13934(18) 0.6517(4) 0.87134(18) 0.0645(7) Uani 1 1 d . . . . .
F3 F 0.17056(18) 0.5057(3) 0.64090(16) 0.0530(5) Uani 1 1 d . . . . .
F4 F 0.03637(13) 0.5913(3) 0.69375(17) 0.0534(6) Uani 1 1 d . . . . .
F5 F 0.24683(17) 0.8253(4) 0.6541(3) 0.0984(11) Uani 1 1 d . . . . .
F6 F 0.1454(2) 0.9189(4) 0.7463(2) 0.0862(9) Uani 1 1 d . . . . .
F7 F 0.1088(2) 1.0322(5) 0.5510(3) 0.0987(12) Uani 1 1 d . . . . .
F8 F 0.0712(3) 0.7628(5) 0.5060(2) 0.0927(10) Uani 1 1 d . . . . .
F9 F -0.01374(17) 0.9005(5) 0.5975(2) 0.0809(9) Uani 1 1 d . . . . .
O3 O 0.27487(13) 0.2650(3) 0.78498(14) 0.0306(4) Uani 1 1 d . . . . .
O4 O 0.23204(16) 0.3306(5) 0.94637(16) 0.0505(6) Uani 1 1 d . . . . .
O5 O 0.09849(15) 0.2662(4) 0.79942(19) 0.0455(6) Uani 1 1 d . . . . .
C1 C 0.55098(18) 0.1769(4) 0.85502(18) 0.0250(5) Uani 1 1 d . . . . .
C2 C 0.5505(2) 0.0343(4) 0.9197(2) 0.0305(6) Uani 1 1 d . . . . .
H2 H 0.613363 -0.018453 0.950621 0.037 Uiso 1 1 calc R U . . .
C3 C 0.4607(2) -0.0323(4) 0.9401(2) 0.0325(6) Uani 1 1 d . . . . .
H3 H 0.462150 -0.131048 0.983365 0.039 Uiso 1 1 calc R U . . .
C4 C 0.3688(2) 0.0464(4) 0.8967(2) 0.0320(6) Uani 1 1 d . . . . .
H4 H 0.306443 0.003714 0.910211 0.038 Uiso 1 1 calc R U . . .
C5 C 0.37023(18) 0.1875(4) 0.83385(19) 0.0268(5) Uani 1 1 d . . . . .
C6 C 0.45818(18) 0.2573(4) 0.80958(18) 0.0235(5) Uani 1 1 d . . . . .
C7 C 0.45632(18) 0.4093(4) 0.74076(19) 0.0250(5) Uani 1 1 d . . . . .
C8 C 0.5001(2) 0.5694(4) 0.7754(2) 0.0313(6) Uani 1 1 d . . . . .
H8 H 0.530547 0.581218 0.843459 0.038 Uiso 1 1 calc R U . . .
C9 C 0.5004(2) 0.7161(4) 0.7116(2) 0.0368(7) Uani 1 1 d . . . . .
H9 H 0.530807 0.825227 0.737124 0.044 Uiso 1 1 calc R U . . .
C10 C 0.4576(2) 0.7027(5) 0.6139(2) 0.0363(7) Uani 1 1 d . . . . .
H10 H 0.458397 0.802215 0.571682 0.044 Uiso 1 1 calc R U . . .
C11 C 0.4117(2) 0.5408(4) 0.5749(2) 0.0307(6) Uani 1 1 d . . . . .
C12 C 0.41170(18) 0.3913(4) 0.63778(19) 0.0269(5) Uani 1 1 d . . . . .
C13 C 0.3660(2) 0.5247(5) 0.4728(2) 0.0396(7) Uani 1 1 d . . . . .
H13 H 0.366168 0.623569 0.429937 0.048 Uiso 1 1 calc R U . . .
C14 C 0.3221(2) 0.3684(6) 0.4362(2) 0.0451(8) Uani 1 1 d . . . . .
H14 H 0.289947 0.360387 0.368430 0.054 Uiso 1 1 calc R U . . .
C15 C 0.3238(3) 0.2196(5) 0.4974(2) 0.0434(8) Uani 1 1 d . . . . .
H15 H 0.294003 0.110871 0.470376 0.052 Uiso 1 1 calc R U . . .
C16 C 0.3680(2) 0.2290(4) 0.5961(2) 0.0324(6) Uani 1 1 d . . . . .
H16 H 0.369371 0.126449 0.636683 0.039 Uiso 1 1 calc R U . . .
C23 C 0.1904(2) 0.5744(5) 0.8088(3) 0.0421(8) Uani 1 1 d . . . . .
C24 C 0.1372(2) 0.6173(5) 0.7016(3) 0.0397(7) Uani 1 1 d . . . . .
C25 C 0.1527(3) 0.8117(5) 0.6704(3) 0.0566(10) Uani 1 1 d . . . . .
C26 C 0.0777(3) 0.8782(6) 0.5794(4) 0.0602(11) Uani 1 1 d . . . . .
B1 B 0.6574(2) 0.2433(4) 0.8384(2) 0.0256(6) Uani 1 1 d . . . . .
O1 O 0.6995(2) 0.1838(6) 0.7633(2) 0.0326(8) Uani 0.808(7) 1 d . U P A 1
O2 O 0.7181(2) 0.3528(6) 0.9029(2) 0.0347(8) Uani 0.808(7) 1 d . U P A 1
C17 C 0.8070(2) 0.2383(6) 0.7874(3) 0.0295(9) Uani 0.808(7) 1 d . U P A 1
C18 C 0.8054(3) 0.3977(6) 0.8579(3) 0.0329(9) Uani 0.808(7) 1 d . U P A 1
C19 C 0.8406(2) 0.2856(6) 0.6921(2) 0.0467(9) Uani 0.808(7) 1 d . U P A 1
H19A H 0.912254 0.322177 0.707274 0.056 Uiso 0.808(7) 1 calc R U P A 1
H19B H 0.832564 0.181330 0.648500 0.056 Uiso 0.808(7) 1 calc R U P A 1
H19C H 0.798603 0.383685 0.659178 0.056 Uiso 0.808(7) 1 calc R U P A 1
C20 C 0.8666(2) 0.0795(6) 0.8424(4) 0.0550(10) Uani 0.808(7) 1 d . U P A 1
H20A H 0.939232 0.109484 0.860130 0.066 Uiso 0.808(7) 1 calc R U P A 1
H20B H 0.841308 0.053915 0.902405 0.066 Uiso 0.808(7) 1 calc R U P A 1
H20C H 0.857262 -0.025695 0.799429 0.066 Uiso 0.808(7) 1 calc R U P A 1
C21 C 0.7784(3) 0.5714(6) 0.7988(4) 0.0645(12) Uani 0.808(7) 1 d . U P A 1
H21A H 0.834969 0.605234 0.767793 0.077 Uiso 0.808(7) 1 calc R U P A 1
H21B H 0.716851 0.552826 0.747675 0.077 Uiso 0.808(7) 1 calc R U P A 1
H21C H 0.766176 0.666675 0.843428 0.077 Uiso 0.808(7) 1 calc R U P A 1
C22 C 0.9013(3) 0.4114(7) 0.9405(3) 0.0584(11) Uani 0.808(7) 1 d . U P A 1
H22A H 0.960036 0.441160 0.911685 0.070 Uiso 0.808(7) 1 calc R U P A 1
H22B H 0.891581 0.504727 0.987186 0.070 Uiso 0.808(7) 1 calc R U P A 1
H22C H 0.913336 0.296992 0.975121 0.070 Uiso 0.808(7) 1 calc R U P A 1
O1A O 0.6810(8) 0.283(3) 0.7507(8) 0.032(3) Uani 0.192(7) 1 d . U P A 2
O2A O 0.7386(8) 0.256(2) 0.9172(8) 0.030(3) Uani 0.192(7) 1 d . U P A 2
C17A C 0.7866(11) 0.356(3) 0.7738(12) 0.034(3) Uani 0.192(7) 1 d . U P A 2
C18A C 0.8292(11) 0.276(3) 0.8750(12) 0.032(3) Uani 0.192(7) 1 d . U P A 2
C19A C 0.8406(2) 0.2856(6) 0.6921(2) 0.0467(9) Uani 0.192(7) 1 d . U P A 2
H19D H 0.910679 0.330433 0.704208 0.056 Uiso 0.192(7) 1 calc R U P A 2
H19E H 0.841417 0.154939 0.693348 0.056 Uiso 0.192(7) 1 calc R U P A 2
H19F H 0.803681 0.326805 0.627363 0.056 Uiso 0.192(7) 1 calc R U P A 2
C20A C 0.8666(2) 0.0795(6) 0.8424(4) 0.0550(10) Uani 0.192(7) 1 d . U P A 2
H20D H 0.927364 0.094353 0.814150 0.066 Uiso 0.192(7) 1 calc R U P A 2
H20E H 0.882860 0.001968 0.900490 0.066 Uiso 0.192(7) 1 calc R U P A 2
H20F H 0.812005 0.025441 0.793062 0.066 Uiso 0.192(7) 1 calc R U P A 2
C21A C 0.7784(3) 0.5714(6) 0.7988(4) 0.0645(12) Uani 0.192(7) 1 d . U P A 2
H21D H 0.846850 0.623413 0.814357 0.077 Uiso 0.192(7) 1 calc R U P A 2
H21E H 0.737595 0.632283 0.741362 0.077 Uiso 0.192(7) 1 calc R U P A 2
H21F H 0.745875 0.585676 0.855556 0.077 Uiso 0.192(7) 1 calc R U P A 2
C22A C 0.9013(3) 0.4114(7) 0.9405(3) 0.0584(11) Uani 0.192(7) 1 d . U P A 2
H22D H 0.962948 0.427576 0.913931 0.070 Uiso 0.192(7) 1 calc R U P A 2
H22E H 0.866260 0.526043 0.940479 0.070 Uiso 0.192(7) 1 calc R U P A 2
H22F H 0.919920 0.365810 1.008147 0.070 Uiso 0.192(7) 1 calc R U P A 2
 
loop_
 _atom_site_aniso_label
 _atom_site_aniso_U_11
 _atom_site_aniso_U_22
 _atom_site_aniso_U_33
 _atom_site_aniso_U_23
 _atom_site_aniso_U_13
 _atom_site_aniso_U_12
S1 0.0235(3) 0.0429(4) 0.0423(4) -0.0073(3) 0.0096(2) -0.0028(3)
F1 0.0336(9) 0.0441(13) 0.0967(17) -0.0157(12) -0.0043(10) -0.0126(8)
F2 0.0698(13) 0.0621(16) 0.0643(13) -0.0239(13) 0.0201(11) 0.0165(12)
F3 0.0686(13) 0.0401(12) 0.0533(11) -0.0039(10) 0.0194(10) 0.0096(10)
F4 0.0272(8) 0.0557(14) 0.0750(14) 0.0073(11) 0.0053(8) -0.0075(8)
F5 0.0390(11) 0.0611(18) 0.202(3) 0.042(2) 0.0400(15) -0.0017(12)
F6 0.0970(19) 0.0368(14) 0.113(2) -0.0229(15) -0.0051(17) 0.0061(13)
F7 0.0771(18) 0.0619(19) 0.161(3) 0.048(2) 0.0348(19) 0.0016(15)
F8 0.132(3) 0.085(2) 0.0669(16) 0.0155(17) 0.0344(16) 0.010(2)
F9 0.0458(11) 0.086(2) 0.114(2) 0.0343(18) 0.0222(12) 0.0178(12)
O3 0.0200(8) 0.0377(11) 0.0339(9) -0.0003(9) 0.0052(7) -0.0010(8)
O4 0.0420(11) 0.0703(18) 0.0424(11) -0.0061(14) 0.0161(9) 0.0027(13)
O5 0.0226(9) 0.0451(14) 0.0697(14) -0.0065(12) 0.0116(9) -0.0051(9)
C1 0.0236(11) 0.0270(14) 0.0239(11) -0.0010(11) 0.0038(9) 0.0000(10)
C2 0.0310(13) 0.0297(15) 0.0299(13) 0.0000(12) 0.0042(10) 0.0009(11)
C3 0.0399(14) 0.0299(15) 0.0278(13) 0.0057(12) 0.0069(11) -0.0038(12)
C4 0.0317(13) 0.0337(16) 0.0322(13) -0.0007(12) 0.0103(11) -0.0097(12)
C5 0.0207(11) 0.0312(15) 0.0278(12) -0.0021(11) 0.0034(9) -0.0032(10)
C6 0.0210(11) 0.0253(13) 0.0239(11) -0.0029(10) 0.0038(9) -0.0025(10)
C7 0.0204(10) 0.0256(13) 0.0300(12) 0.0017(11) 0.0074(9) -0.0003(10)
C8 0.0301(13) 0.0294(15) 0.0338(14) 0.0007(12) 0.0051(11) -0.0049(11)
C9 0.0383(14) 0.0283(15) 0.0450(16) 0.0028(13) 0.0116(12) -0.0044(12)
C10 0.0352(14) 0.0328(17) 0.0424(15) 0.0097(14) 0.0112(12) 0.0020(12)
C11 0.0237(12) 0.0378(16) 0.0318(13) 0.0056(13) 0.0086(10) 0.0060(11)
C12 0.0222(10) 0.0299(14) 0.0295(12) 0.0001(11) 0.0072(9) 0.0030(10)
C13 0.0371(15) 0.049(2) 0.0329(14) 0.0078(15) 0.0070(12) 0.0107(14)
C14 0.0428(15) 0.061(3) 0.0284(13) 0.0009(15) 0.0014(11) 0.0062(16)
C15 0.0441(16) 0.049(2) 0.0352(15) -0.0094(15) 0.0038(13) -0.0037(15)
C16 0.0313(13) 0.0353(17) 0.0310(13) -0.0025(12) 0.0076(11) -0.0034(12)
C23 0.0302(14) 0.0376(18) 0.059(2) -0.0194(16) 0.0092(13) -0.0036(12)
C24 0.0282(13) 0.0359(18) 0.0568(19) -0.0111(15) 0.0132(13) -0.0058(12)
C25 0.0388(16) 0.035(2) 0.098(3) -0.004(2) 0.0181(18) -0.0025(14)
C26 0.053(2) 0.049(2) 0.084(3) 0.014(2) 0.0250(19) 0.0024(17)
B1 0.0241(13) 0.0252(16) 0.0262(13) 0.0000(12) 0.0021(10) 0.0012(11)
O1 0.0217(12) 0.046(2) 0.0307(14) -0.0099(14) 0.0073(10) -0.0066(13)
O2 0.0284(13) 0.040(2) 0.0377(15) -0.0118(15) 0.0126(11) -0.0098(14)
C17 0.0203(15) 0.036(2) 0.0322(17) -0.0030(16) 0.0064(12) -0.0043(14)
C18 0.0253(16) 0.035(2) 0.040(2) -0.0052(17) 0.0106(14) -0.0074(15)
C19 0.0294(13) 0.075(3) 0.0365(14) -0.0002(17) 0.0096(11) -0.0119(15)
C20 0.0317(15) 0.040(2) 0.097(3) 0.015(2) 0.0203(17) 0.0068(14)
C21 0.051(2) 0.0305(19) 0.118(4) 0.014(2) 0.032(2) -0.0022(15)
C22 0.0353(15) 0.096(3) 0.0448(17) -0.021(2) 0.0096(13) -0.0297(18)
O1A 0.018(5) 0.045(8) 0.032(5) 0.008(6) 0.001(4) 0.000(5)
O2A 0.021(5) 0.038(8) 0.029(5) 0.001(5) 0.002(4) -0.005(5)
C17A 0.030(6) 0.030(7) 0.041(7) 0.003(6) 0.006(5) -0.009(6)
C18A 0.021(6) 0.041(8) 0.036(6) -0.004(6) 0.008(5) -0.008(5)
C19A 0.0294(13) 0.075(3) 0.0365(14) -0.0002(17) 0.0096(11) -0.0119(15)
C20A 0.0317(15) 0.040(2) 0.097(3) 0.015(2) 0.0203(17) 0.0068(14)
C21A 0.051(2) 0.0305(19) 0.118(4) 0.014(2) 0.032(2) -0.0022(15)
C22A 0.0353(15) 0.096(3) 0.0448(17) -0.021(2) 0.0096(13) -0.0297(18)
 
_geom_special_details
;
 All esds (except the esd in the dihedral angle between two l.s. planes)
 are estimated using the full covariance matrix.  The cell esds are taken
 into account individually in the estimation of esds in distances, angles
 and torsion angles; correlations between esds in cell parameters are only
 used when they are defined by crystal symmetry.  An approximate (isotropic)
 treatment of cell esds is used for estimating esds involving l.s. planes.
;
 
loop_
 _geom_bond_atom_site_label_1
 _geom_bond_atom_site_label_2
 _geom_bond_distance
 _geom_bond_site_symmetry_2
 _geom_bond_publ_flag
S1 O5 1.414(2) . ?
S1 O4 1.416(2) . ?
S1 O3 1.561(2) . ?
S1 C23 1.841(4) . ?
F1 C23 1.338(4) . ?
F2 C23 1.343(4) . ?
F3 C24 1.328(4) . ?
F4 C24 1.349(3) . ?
F5 C25 1.333(4) . ?
F6 C25 1.343(5) . ?
F7 C26 1.316(5) . ?
F8 C26 1.324(6) . ?
F9 C26 1.313(5) . ?
O3 C5 1.440(3) . ?
C1 C2 1.396(4) . ?
C1 C6 1.409(3) . ?
C1 B1 1.573(4) . ?
C2 C3 1.386(4) . ?
C3 C4 1.387(4) . ?
C4 C5 1.373(4) . ?
C5 C6 1.394(3) . ?
C6 C7 1.483(4) . ?
C7 C8 1.379(4) . ?
C7 C12 1.434(4) . ?
C8 C9 1.412(4) . ?
C9 C10 1.358(4) . ?
C10 C11 1.417(5) . ?
C11 C12 1.420(4) . ?
C11 C13 1.425(4) . ?
C12 C16 1.421(4) . ?
C13 C14 1.362(6) . ?
C14 C15 1.398(6) . ?
C15 C16 1.375(4) . ?
C23 C24 1.541(5) . ?
C24 C25 1.547(5) . ?
C25 C26 1.524(6) . ?
B1 O1A 1.351(12) . ?
B1 O2 1.355(4) . ?
B1 O1 1.358(4) . ?
B1 O2A 1.377(11) . ?
O1 C17 1.469(4) . ?
O2 C18 1.474(4) . ?
C17 C19 1.522(5) . ?
C17 C20 1.545(5) . ?
C17 C18 1.547(6) . ?
C18 C22 1.537(5) . ?
C18 C21 1.542(6) . ?
O1A C17A 1.490(18) . ?
O2A C18A 1.461(18) . ?
C17A C18A 1.52(2) . ?
C17A C19A 1.557(17) . ?
C17A C21A 1.66(2) . ?
C18A C22A 1.559(16) . ?
C18A C20A 1.65(2) . ?
 
loop_
 _geom_angle_atom_site_label_1
 _geom_angle_atom_site_label_2
 _geom_angle_atom_site_label_3
 _geom_angle
 _geom_angle_site_symmetry_1
 _geom_angle_site_symmetry_3
 _geom_angle_publ_flag
O5 S1 O4 121.08(16) . . ?
O5 S1 O3 108.52(13) . . ?
O4 S1 O3 111.98(12) . . ?
O5 S1 C23 105.92(15) . . ?
O4 S1 C23 106.15(18) . . ?
O3 S1 C23 101.10(14) . . ?
C5 O3 S1 122.37(17) . . ?
C2 C1 C6 119.5(2) . . ?
C2 C1 B1 117.5(2) . . ?
C6 C1 B1 123.0(2) . . ?
C3 C2 C1 121.8(3) . . ?
C2 C3 C4 119.4(3) . . ?
C5 C4 C3 118.4(2) . . ?
C4 C5 C6 124.5(2) . . ?
C4 C5 O3 118.8(2) . . ?
C6 C5 O3 116.7(2) . . ?
C5 C6 C1 116.5(2) . . ?
C5 C6 C7 122.8(2) . . ?
C1 C6 C7 120.8(2) . . ?
C8 C7 C12 119.2(3) . . ?
C8 C7 C6 119.8(2) . . ?
C12 C7 C6 121.0(2) . . ?
C7 C8 C9 121.1(3) . . ?
C10 C9 C8 120.7(3) . . ?
C9 C10 C11 120.2(3) . . ?
C10 C11 C12 119.9(3) . . ?
C10 C11 C13 121.0(3) . . ?
C12 C11 C13 119.1(3) . . ?
C11 C12 C16 118.7(2) . . ?
C11 C12 C7 118.8(3) . . ?
C16 C12 C7 122.5(3) . . ?
C14 C13 C11 120.4(3) . . ?
C13 C14 C15 120.7(3) . . ?
C16 C15 C14 120.7(3) . . ?
C15 C16 C12 120.3(3) . . ?
F1 C23 F2 108.7(3) . . ?
F1 C23 C24 110.6(3) . . ?
F2 C23 C24 109.5(3) . . ?
F1 C23 S1 107.8(2) . . ?
F2 C23 S1 104.3(3) . . ?
C24 C23 S1 115.7(2) . . ?
F3 C24 F4 108.7(3) . . ?
F3 C24 C23 109.1(3) . . ?
F4 C24 C23 107.7(3) . . ?
F3 C24 C25 109.6(3) . . ?
F4 C24 C25 107.7(3) . . ?
C23 C24 C25 113.8(3) . . ?
F5 C25 F6 108.2(4) . . ?
F5 C25 C26 108.8(4) . . ?
F6 C25 C26 108.0(3) . . ?
F5 C25 C24 107.8(3) . . ?
F6 C25 C24 108.0(3) . . ?
C26 C25 C24 115.8(3) . . ?
F9 C26 F7 108.2(4) . . ?
F9 C26 F8 108.3(4) . . ?
F7 C26 F8 108.6(4) . . ?
F9 C26 C25 111.5(4) . . ?
F7 C26 C25 109.8(4) . . ?
F8 C26 C25 110.3(4) . . ?
O2 B1 O1 114.5(3) . . ?
O1A B1 O2A 113.7(7) . . ?
O1A B1 C1 126.2(5) . . ?
O2 B1 C1 122.4(3) . . ?
O1 B1 C1 122.8(3) . . ?
O2A B1 C1 120.0(5) . . ?
B1 O1 C17 106.2(3) . . ?
B1 O2 C18 106.4(3) . . ?
O1 C17 C19 108.7(3) . . ?
O1 C17 C20 106.4(3) . . ?
C19 C17 C20 113.0(3) . . ?
O1 C17 C18 102.5(3) . . ?
C19 C17 C18 114.4(4) . . ?
C20 C17 C18 111.0(3) . . ?
O2 C18 C22 108.5(3) . . ?
O2 C18 C21 107.3(3) . . ?
C22 C18 C21 114.0(4) . . ?
O2 C18 C17 101.9(3) . . ?
C22 C18 C17 113.7(4) . . ?
C21 C18 C17 110.5(3) . . ?
B1 O1A C17A 106.2(9) . . ?
B1 O2A C18A 106.1(9) . . ?
O1A C17A C18A 102.1(12) . . ?
O1A C17A C19A 106.4(11) . . ?
C18A C17A C19A 112.9(14) . . ?
O1A C17A C21A 107.6(12) . . ?
C18A C17A C21A 102.8(12) . . ?
C19A C17A C21A 123.0(11) . . ?
O2A C18A C17A 102.9(12) . . ?
O2A C18A C22A 107.5(12) . . ?
C17A C18A C22A 110.2(14) . . ?
O2A C18A C20A 110.2(13) . . ?
C17A C18A C20A 100.4(12) . . ?
C22A C18A C20A 123.7(10) . . ?
 
_refine_diff_density_max    0.195
_refine_diff_density_min   -0.376
_refine_diff_density_rms    0.042

_shelx_res_file
;
TITL CU-5541 in P2(1)
    C:\Users\ELISAB~1\Desktop\EINKRI~1\XiaoYao\CU-5541\CU-5541.res
    created by SHELXL-2018/3 at 11:25:31 on 09-Apr-2025
CELL 1.54184 13.4176 7.5006 13.8439 90.000 101.951 90.000
ZERR 2.0000 0.0003 0.0002 0.0003 0.000 0.002 0.000
LATT -1
SYMM -X, 0.5+Y, -Z
SFAC C H B O F S
UNIT 52 44 2 10 18 2
BOND
EADP C19 c19a
EXYZ C19 c19a
EADP C20 c20a
EXYZ C20 c20a
EADP C21 c21a
EXYZ C21 c21a
EADP C22 c22a
EXYZ C22 c22a
TWIN
SIMU 0.04 O1 > C22A
DELU 0.01 O1 > C22A
ACTA
FMAP 2 1 53
PLAN 20 0 0
LIST 2 1
SIZE 0.356 0.280 0.042
TEMP -123
L.S. 10
WGHT    0.064200    0.251200
BASF   0.39869
FVAR       0.79258   0.80759
S1    6    0.195071    0.336877    0.842904    11.00000    0.02352    0.04289 =
         0.04228   -0.00730    0.00957   -0.00276
F1    5    0.286041    0.636378    0.827794    11.00000    0.03361    0.04415 =
         0.09672   -0.01569   -0.00426   -0.01259
F2    5    0.139339    0.651706    0.871343    11.00000    0.06984    0.06212 =
         0.06433   -0.02387    0.02006    0.01655
F3    5    0.170555    0.505738    0.640901    11.00000    0.06859    0.04008 =
         0.05331   -0.00394    0.01936    0.00959
F4    5    0.036374    0.591345    0.693747    11.00000    0.02724    0.05574 =
         0.07500    0.00726    0.00527   -0.00755
F5    5    0.246827    0.825318    0.654064    11.00000    0.03898    0.06110 =
         0.20168    0.04217    0.03997   -0.00168
F6    5    0.145378    0.918869    0.746314    11.00000    0.09703    0.03680 =
         0.11302   -0.02289   -0.00514    0.00612
F7    5    0.108762    1.032248    0.550970    11.00000    0.07715    0.06190 =
         0.16134    0.04805    0.03485    0.00164
F8    5    0.071218    0.762850    0.506005    11.00000    0.13249    0.08474 =
         0.06689    0.01554    0.03444    0.01037
F9    5   -0.013744    0.900469    0.597523    11.00000    0.04583    0.08560 =
         0.11376    0.03427    0.02224    0.01782
O3    4    0.274869    0.265024    0.784985    11.00000    0.02005    0.03769 =
         0.03392   -0.00033    0.00523   -0.00098
O4    4    0.232037    0.330577    0.946368    11.00000    0.04203    0.07034 =
         0.04243   -0.00612    0.01605    0.00275
O5    4    0.098493    0.266205    0.799425    11.00000    0.02260    0.04511 =
         0.06968   -0.00652    0.01164   -0.00507
C1    1    0.550979    0.176900    0.855015    11.00000    0.02360    0.02699 =
         0.02387   -0.00098    0.00378    0.00000
C2    1    0.550464    0.034323    0.919713    11.00000    0.03104    0.02967 =
         0.02989    0.00000    0.00425    0.00093
AFIX  43
H2    2    0.613363   -0.018453    0.950621    11.00000   -1.20000
AFIX   0
C3    1    0.460725   -0.032348    0.940095    11.00000    0.03986    0.02990 =
         0.02777    0.00566    0.00690   -0.00377
AFIX  43
H3    2    0.462150   -0.131048    0.983365    11.00000   -1.20000
AFIX   0
C4    1    0.368830    0.046362    0.896736    11.00000    0.03170    0.03373 =
         0.03221   -0.00067    0.01029   -0.00967
AFIX  43
H4    2    0.306443    0.003714    0.910211    11.00000   -1.20000
AFIX   0
C5    1    0.370225    0.187457    0.833849    11.00000    0.02066    0.03121 =
         0.02778   -0.00215    0.00340   -0.00322
C6    1    0.458178    0.257299    0.809584    11.00000    0.02097    0.02532 =
         0.02391   -0.00293    0.00377   -0.00248
C7    1    0.456324    0.409281    0.740755    11.00000    0.02039    0.02556 =
         0.03001    0.00169    0.00745   -0.00030
C8    1    0.500074    0.569378    0.775432    11.00000    0.03010    0.02940 =
         0.03383    0.00071    0.00512   -0.00491
AFIX  43
H8    2    0.530547    0.581218    0.843459    11.00000   -1.20000
AFIX   0
C9    1    0.500367    0.716072    0.711561    11.00000    0.03835    0.02826 =
         0.04497    0.00284    0.01162   -0.00444
AFIX  43
H9    2    0.530807    0.825227    0.737124    11.00000   -1.20000
AFIX   0
C10   1    0.457563    0.702677    0.613941    11.00000    0.03516    0.03279 =
         0.04241    0.00972    0.01122    0.00196
AFIX  43
H10   2    0.458397    0.802215    0.571682    11.00000   -1.20000
AFIX   0
C11   1    0.411686    0.540849    0.574908    11.00000    0.02372    0.03782 =
         0.03177    0.00556    0.00856    0.00601
C12   1    0.411705    0.391271    0.637781    11.00000    0.02220    0.02988 =
         0.02947    0.00012    0.00724    0.00303
C13   1    0.365990    0.524685    0.472780    11.00000    0.03708    0.04870 =
         0.03287    0.00778    0.00700    0.01072
AFIX  43
H13   2    0.366168    0.623569    0.429937    11.00000   -1.20000
AFIX   0
C14   1    0.322074    0.368407    0.436214    11.00000    0.04279    0.06144 =
         0.02836    0.00091    0.00135    0.00623
AFIX  43
H14   2    0.289947    0.360387    0.368430    11.00000   -1.20000
AFIX   0
C15   1    0.323758    0.219620    0.497359    11.00000    0.04409    0.04909 =
         0.03518   -0.00936    0.00385   -0.00372
AFIX  43
H15   2    0.294003    0.110871    0.470376    11.00000   -1.20000
AFIX   0
C16   1    0.368011    0.228962    0.596130    11.00000    0.03135    0.03527 =
         0.03103   -0.00253    0.00759   -0.00335
AFIX  43
H16   2    0.369371    0.126449    0.636683    11.00000   -1.20000
AFIX   0
C23   1    0.190450    0.574429    0.808758    11.00000    0.03018    0.03756 =
         0.05856   -0.01940    0.00921   -0.00357
C24   1    0.137239    0.617349    0.701611    11.00000    0.02817    0.03592 =
         0.05682   -0.01107    0.01321   -0.00583
C25   1    0.152668    0.811730    0.670388    11.00000    0.03878    0.03517 =
         0.09769   -0.00406    0.01812   -0.00254
C26   1    0.077674    0.878239    0.579380    11.00000    0.05290    0.04852 =
         0.08382    0.01392    0.02497    0.00242
B1    3    0.657374    0.243317    0.838405    11.00000    0.02414    0.02524 =
         0.02617    0.00002    0.00209    0.00117
PART 1
O1    4    0.699535    0.183761    0.763293    21.00000    0.02172    0.04609 =
         0.03067   -0.00987    0.00728   -0.00657
O2    4    0.718133    0.352844    0.902941    21.00000    0.02838    0.04041 =
         0.03769   -0.01180    0.01259   -0.00976
C17   1    0.806982    0.238250    0.787380    21.00000    0.02032    0.03635 =
         0.03219   -0.00297    0.00636   -0.00434
C18   1    0.805369    0.397668    0.857940    21.00000    0.02534    0.03509 =
         0.03983   -0.00516    0.01056   -0.00744
C19   1    0.840592    0.285572    0.692104    21.00000    0.02943    0.07545 =
         0.03645   -0.00017    0.00958   -0.01190
AFIX  33
H19A  2    0.912254    0.322177    0.707274    21.00000   -1.20000
H19B  2    0.832564    0.181330    0.648500    21.00000   -1.20000
H19C  2    0.798603    0.383685    0.659178    21.00000   -1.20000
AFIX   0
C20   1    0.866649    0.079478    0.842361    21.00000    0.03167    0.03971 =
         0.09673    0.01524    0.02035    0.00685
AFIX  33
H20A  2    0.939232    0.109484    0.860130    21.00000   -1.20000
H20B  2    0.841308    0.053915    0.902405    21.00000   -1.20000
H20C  2    0.857262   -0.025695    0.799429    21.00000   -1.20000
AFIX   0
C21   1    0.778383    0.571427    0.798825    21.00000    0.05106    0.03049 =
         0.11818    0.01406    0.03188   -0.00218
AFIX  33
H21A  2    0.834969    0.605234    0.767793    21.00000   -1.20000
H21B  2    0.716851    0.552826    0.747675    21.00000   -1.20000
H21C  2    0.766176    0.666675    0.843428    21.00000   -1.20000
AFIX   0
C22   1    0.901270    0.411379    0.940460    21.00000    0.03530    0.09563 =
         0.04479   -0.02075    0.00956   -0.02965
AFIX  33
H22A  2    0.960036    0.441160    0.911685    21.00000   -1.20000
H22B  2    0.891581    0.504727    0.987186    21.00000   -1.20000
H22C  2    0.913336    0.296992    0.975121    21.00000   -1.20000
AFIX   0
PART 2
O1A   4    0.681021    0.283155    0.750678   -21.00000    0.01761    0.04549 =
         0.03191    0.00831    0.00148   -0.00009
O2A   4    0.738610    0.255913    0.917217   -21.00000    0.02056    0.03845 =
         0.02939    0.00135    0.00202   -0.00464
C17A  1    0.786558    0.356349    0.773776   -21.00000    0.02952    0.03020 =
         0.04085    0.00255    0.00587   -0.00862
C18A  1    0.829178    0.275698    0.874957   -21.00000    0.02064    0.04108 =
         0.03627   -0.00427    0.00771   -0.00848
C19A  1    0.840592    0.285572    0.692104   -21.00000    0.02943    0.07545 =
         0.03645   -0.00017    0.00958   -0.01190
AFIX  33
H19D  2    0.910679    0.330433    0.704208   -21.00000   -1.20000
H19E  2    0.841417    0.154939    0.693348   -21.00000   -1.20000
H19F  2    0.803681    0.326805    0.627363   -21.00000   -1.20000
AFIX   0
C20A  1    0.866649    0.079478    0.842361   -21.00000    0.03167    0.03971 =
         0.09673    0.01524    0.02035    0.00685
AFIX  33
H20D  2    0.927364    0.094353    0.814150   -21.00000   -1.20000
H20E  2    0.882860    0.001968    0.900490   -21.00000   -1.20000
H20F  2    0.812005    0.025441    0.793062   -21.00000   -1.20000
AFIX   0
C21A  1    0.778383    0.571427    0.798825   -21.00000    0.05106    0.03049 =
         0.11818    0.01406    0.03188   -0.00218
AFIX  33
H21D  2    0.846850    0.623413    0.814357   -21.00000   -1.20000
H21E  2    0.737595    0.632283    0.741362   -21.00000   -1.20000
H21F  2    0.745875    0.585676    0.855556   -21.00000   -1.20000
AFIX   0
C22A  1    0.901270    0.411379    0.940460   -21.00000    0.03530    0.09563 =
         0.04479   -0.02075    0.00956   -0.02965
AFIX  33
H22D  2    0.962948    0.427576    0.913931   -21.00000   -1.20000
H22E  2    0.866260    0.526043    0.940479   -21.00000   -1.20000
H22F  2    0.919920    0.365810    1.008147   -21.00000   -1.20000
AFIX   0
HKLF 4


REM  CU-5541 in P2(1)
REM wR2 = 0.0976, GooF = S = 1.040, Restrained GooF = 1.009 for all data
REM R1 = 0.0354 for 3932 Fo > 4sig(Fo) and 0.0376 for all 4144 data
REM 417 parameters refined using 255 restraints

END

WGHT      0.0642      0.2512

REM Highest difference peak  0.195,  deepest hole -0.376,  1-sigma level  0.042
Q1    1   0.2092  0.4293  0.8034  11.00000  0.05    0.20
Q2    1  -0.0055  0.9170  0.6858  11.00000  0.05    0.17
Q3    1   0.6047  0.2275  0.8572  11.00000  0.05    0.15
Q4    1   0.2422  0.5806  0.6660  11.00000  0.05    0.15
Q5    1   0.2132  0.9019  0.7029  11.00000  0.05    0.15
Q6    1   0.2168  0.8003  0.5831  11.00000  0.05    0.14
Q7    1   0.6756  0.2180  0.7630  11.00000  0.05    0.14
Q8    1   0.0323  0.6634  0.7889  11.00000  0.05    0.14
Q9    1   0.3774 -0.0274  0.6296  11.00000  0.05    0.14
Q10   1   0.8089  0.3141  0.8200  11.00000  0.05    0.14
Q11   1   0.4491  0.3300  0.7729  11.00000  0.05    0.14
Q12   1   0.7144  0.3397  0.9791  11.00000  0.05    0.13
Q13   1  -0.0440  0.5959  0.6159  11.00000  0.05    0.13
Q14   1   0.4387  0.3849  0.6846  11.00000  0.05    0.13
Q15   1   0.4814  0.6362  0.7445  11.00000  0.05    0.13
Q16   1   0.4220  0.2548  0.8427  11.00000  0.05    0.13
Q17   1   0.1983  0.8577  0.5246  11.00000  0.05    0.13
Q18   1   0.0213  0.8092  0.7296  11.00000  0.05    0.12
Q19   1   0.2793  0.6799  0.6555  11.00000  0.05    0.12
Q20   1   0.0547  0.5702  0.9087  11.00000  0.05    0.12
;
_shelx_res_checksum   62402

_shelx_hkl_file
;
   0  -9   0   -1.32    0.85
   0  -9   1   42.55    2.39
   0  -9  -1   39.71    2.35
   0  -9   2   14.13    1.43
   0  -9  -2   14.11    1.44
   0  -9   3   11.61    1.25
   0  -9  -3   10.11    1.19
   0  -8   0    4.98    1.58
   0  -8  -1   19.17    2.47
   0  -8  -1   12.95    2.03
   0  -8   1   16.96    2.41
   0  -8   2   11.12    1.91
   0  -8  -2   10.22    1.98
   0  -8  -3    1.06    1.12
   0  -8   3    3.25    1.32
   0  -8   4    3.30    1.23
   0  -8  -4    2.44    1.23
   0  -8   5    0.57    0.95
   0  -8  -5    0.42    0.93
   0  -8  -6   30.51    2.37
   0  -8   6   31.88    2.36
   0  -8  -7    8.39    1.24
   0  -8   7    8.96    1.24
   0  -8   7    9.12    1.29
   0  -8  -8   16.29    1.37
   0  -8   8   14.99    1.31
   0  -7   0    1.12    1.39
   0  -7  -1    3.00    1.60
   0  -7   1    2.60    1.42
   0  -7   2   84.05    4.97
   0  -7  -2   83.71    5.07
   0  -7  -3   60.46    4.35
   0  -7   3   63.01    4.37
   0  -7  -4   -0.01    1.47
   0  -7   4    1.13    1.28
   0  -7   4   -0.21    1.54
   0  -7  -5  114.57    5.66
   0  -7  -5   96.45    5.81
   0  -7   5  109.28    5.33
   0  -7   5  116.83    5.72
   0  -7   6  129.52    5.88
   0  -7  -6  133.57    5.84
   0  -7   6  142.63    6.06
   0  -7  -7    7.32    1.61
   0  -7   7    6.02    1.77
   0  -7  -7    7.15    2.03
   0  -7   7    7.91    1.92
   0  -7  -8   29.55    2.55
   0  -7   8   30.07    2.85
   0  -7   8   31.96    2.73
   0  -7  -8   27.78    3.04
   0  -7  -9   24.25    2.06
   0  -7   9   23.21    2.39
   0  -7  -9   21.64    2.37
   0  -7   9   21.95    2.12
   0  -7 -10   10.26    1.23
   0  -7  10    8.45    1.21
   0  -7  10   10.63    1.57
   0  -7 -10    7.16    1.36
   0  -6   0  292.70   13.20
   0  -6   0  302.46    9.22
   0  -6  -1  111.70    5.69
   0  -6   1  117.31    5.77
   0  -6   1  105.86    8.32
   0  -6  -1   99.97    7.84
   0  -6   2  271.69    8.81
   0  -6  -2  248.92   11.76
   0  -6  -2  260.95    8.63
   0  -6   2  257.90   12.97
   0  -6  -3   42.18    4.26
   0  -6   3   49.74    6.08
   0  -6   3   46.93    3.81
   0  -6  -3   42.96    5.18
   0  -6  -3   45.72    3.81
   0  -6  -4  322.28    9.55
   0  -6   4  344.39   15.23
   0  -6  -4  316.77   11.11
   0  -6   4  311.60    9.77
   0  -6  -5   85.37    5.00
   0  -6  -5   73.83    5.87
   0  -6   5   82.78    5.41
   0  -6   6  132.10    7.16
   0  -6  -6  130.28    7.62
   0  -6   6  124.04    6.82
   0  -6  -6  141.18    6.26
   0  -6  -7   29.86    4.05
   0  -6  -7   33.61    3.13
   0  -6   7   35.87    4.06
   0  -6   8   16.45    3.17
   0  -6  -8   14.80    2.11
   0  -6  -8   12.39    2.91
   0  -6  -9    0.26    1.91
   0  -6   9    0.77    2.14
   0  -6  -9    1.83    1.13
   0  -6 -10  171.58    5.60
   0  -6 -10  172.67    7.68
   0  -6  10  177.44    7.24
   0  -6  11    6.92    1.76
   0  -6 -11    7.08    1.22
   0  -6 -11    5.55    1.78
   0  -6 -12   29.27    2.50
   0  -6  12   31.56    2.41
   0  -6 -12   32.45    1.80
   0  -5   0    1.10    2.58
   0  -5  -1  101.00    7.24
   0  -5   1  113.71    8.14
   0  -5   2   71.09    6.95
   0  -5  -2   65.89    3.97
   0  -5   2   74.00    4.74
   0  -5  -2   58.45    5.50
   0  -5  -3   25.38    3.72
   0  -5  -3   30.95    2.79
   0  -5   3   31.00    4.90
   0  -5   3   29.94    3.28
   0  -5   4  107.05    8.33
   0  -5  -4  106.17    5.10
   0  -5   4  101.86    5.80
   0  -5  -4  111.87    6.97
   0  -5  -4  114.41    6.55
   0  -5   5    1.95    1.80
   0  -5  -5    2.35    1.20
   0  -5  -5    2.80    1.09
   0  -5  -5    3.25    1.88
   0  -5   5   -1.21    2.43
   0  -5  -6   23.63    2.63
   0  -5   6   22.72    3.24
   0  -5  -6   26.42    2.72
   0  -5   6   20.39    4.04
   0  -5  -6   24.51    3.84
   0  -5  -7   49.15    4.99
   0  -5   7   52.14    4.68
   0  -5  -7   42.98    3.64
   0  -5  -7   53.50    3.70
   0  -5  -8  104.72    7.27
   0  -5  -8  112.89    5.35
   0  -5   8  102.59    6.36
   0  -5  -9   94.71    4.76
   0  -5   9   88.01    5.97
   0  -5  -9   93.50    6.98
   0  -5   9  101.73    4.63
   0  -5 -10   16.32    3.36
   0  -5 -10   18.58    2.19
   0  -5  10   19.41    2.19
   0  -5  10   15.18    2.80
   0  -5  11   48.02    3.11
   0  -5 -11   48.34    3.10
   0  -5  11   47.15    4.57
   0  -5 -11   54.50    4.95
   0  -5  12   27.35    2.25
   0  -5 -12   28.56    3.40
   0  -5  12   30.41    3.06
   0  -5 -12   28.29    2.13
   0  -5  13    7.20    1.14
   0  -5  13    9.06    1.57
   0  -5 -13    8.26    1.72
   0  -5 -14   13.92    1.54
   0  -4   0  784.26   18.38
   0  -4   0  781.61   16.59
   0  -4  -1  235.59    9.94
   0  -4  -1  240.21    4.68
   0  -4  -1  242.91    9.29
   0  -4   1  255.68   10.95
   0  -4   1  238.65    9.10
   0  -4  -2  190.69    8.58
   0  -4   2  195.63    8.24
   0  -4  -2  201.82    4.94
   0  -4   3   68.31    6.28
   0  -4   3   55.40    4.51
   0  -4  -3   56.93    4.77
   0  -4   4  433.92   14.77
   0  -4  -4  423.12   11.62
   0  -4  -4  403.93    9.71
   0  -4   5   18.96    3.54
   0  -4  -5   16.08    2.39
   0  -4   6  103.46    7.21
   0  -4  -6  100.91    6.08
   0  -4   6  101.33    5.50
   0  -4  -6  113.36    4.75
   0  -4  -6  107.77    6.47
   0  -4   7  688.75   14.72
   0  -4  -7  699.25   11.99
   0  -4   7  711.36   11.89
   0  -4  -7  711.96   16.80
   0  -4   8  315.30    8.45
   0  -4  -8  314.57   11.84
   0  -4  -8  312.87    8.29
   0  -4   8  317.66   10.43
   0  -4  -9  121.82    5.28
   0  -4  -9  125.32    7.89
   0  -4   9  127.65    6.92
   0  -4   9  126.36    5.57
   0  -4 -10  148.13    8.36
   0  -4  10  146.60    6.17
   0  -4  10  153.17    7.36
   0  -4 -10  145.96    5.64
   0  -4  11    5.29    1.77
   0  -4 -11    8.06    1.49
   0  -4 -11    4.78    2.35
   0  -4  12    7.30    1.87
   0  -4  12    8.00    2.28
   0  -4 -12    6.80    1.30
   0  -4 -12    8.48    2.58
   0  -4 -13    6.80    2.06
   0  -4  13    7.64    1.64
   0  -4  13    4.49    1.51
   0  -4  14    1.92    0.96
   0  -4  14    0.82    0.96
   0  -4 -14    1.54    1.28
   0  -4 -15   27.16    2.00
   0  -3   0    0.70    0.37
   0  -3   0   -0.96    2.01
   0  -3  -1 4064.68   32.38
   0  -3   1 3914.21   29.58
   0  -3   2 3374.35   26.56
   0  -3  -2 3266.80   30.24
   0  -3   3 1264.62   15.87
   0  -3  -3 1239.44   17.49
   0  -3  -4 1338.37   15.78
   0  -3  -4 1331.66   16.97
   0  -3   4 1334.70   16.00
   0  -3  -5  105.54    4.44
   0  -3   5  102.91    6.41
   0  -3  -5  100.16    4.93
   0  -3   6  565.60   13.84
   0  -3  -6  540.22   12.72
   0  -3  -7  120.65    6.74
   0  -3   8   64.34    4.48
   0  -3   8   71.79    4.73
   0  -3   8   62.59    3.96
   0  -3  -8   67.43    3.53
   0  -3  -8   60.73    5.23
   0  -3  -8   68.20    5.21
   0  -3  -9  372.78   12.49
   0  -3  -9  345.75   12.91
   0  -3   9  357.41   10.64
   0  -3   9  355.74    9.74
   0  -3  -9  375.11    8.55
   0  -3   9  379.85   10.79
   0  -3 -10  315.93   12.05
   0  -3 -10  293.85   12.41
   0  -3 -10  319.97    8.09
   0  -3  10  328.85   10.29
   0  -3  10  321.66    9.63
   0  -3  11   43.42    3.90
   0  -3 -11   47.00    3.16
   0  -3 -11   47.01    4.86
   0  -3 -12   66.26    5.43
   0  -3  12   67.10    4.67
   0  -3 -12   65.54    3.62
   0  -3  13    1.56    1.87
   0  -3  13    4.07    1.61
   0  -3 -13    6.13    2.33
   0  -3  14    3.03    1.57
   0  -3 -14    2.92    1.73
   0  -3 -15    0.19    0.97
   0  -3  15   -0.92    1.00
   0  -2   0 1529.00   15.10
   0  -2   0 1399.72    7.35
   0  -2  -1   68.39    3.64
   0  -2   1   62.91    3.12
   0  -2   1   63.38    1.21
   0  -2  -2 1794.62   18.00
   0  -2   2 1850.94   14.93
   0  -2   3 2414.90   16.35
   0  -2  -3 2376.39   19.00
   0  -2   4   70.92    2.77
   0  -2  -4   67.14    2.87
   0  -2  -4   70.79    3.43
   0  -2   5  197.92    7.16
   0  -2  -5  194.15    6.28
   0  -2  -5  197.34    4.01
   0  -2   6 1103.11   15.48
   0  -2  -6 1132.85   17.11
   0  -2  -7   46.59    4.11
   0  -2  -8    3.90    1.85
   0  -2   9  133.35    6.52
   0  -2  -9  129.34    7.67
   0  -2  -9  134.62    7.08
   0  -2  -9  136.88    4.90
   0  -2   9  137.91    6.19
   0  -2  10  358.38   10.33
   0  -2  10  356.64   10.90
   0  -2 -10  368.19    8.32
   0  -2 -10  349.01   12.93
   0  -2 -10  370.24   11.99
   0  -2  11  177.04    7.69
   0  -2  11  183.66    7.79
   0  -2 -11  185.01    5.98
   0  -2 -11  178.90    8.68
   0  -2 -11  172.27    9.32
   0  -2  12   32.67    3.78
   0  -2  12   27.23    3.26
   0  -2 -12   30.78    3.83
   0  -2  13   12.79    2.67
   0  -2 -13   13.05    2.69
   0  -2  14    2.19    1.69
   0  -2 -14    5.47    1.84
   0  -2 -15    3.24    1.33
   0  -2  15    4.56    1.59
   0  -2 -16    4.67    1.01
   0  -2  16    3.30    0.99
   0  -1   0    0.25    0.50
   0  -1  -1 3678.50   18.03
   0  -1   1 3617.23   13.57
   0  -1   2 9205.89   19.81
   0  -1   2 9258.53   18.79
   0  -1   3 1221.84    6.36
   0  -1   3 1185.17    6.85
   0  -1  -3 1236.12   11.10
   0  -1  -3 1196.08    7.54
   0  -1  -4  679.37    9.74
   0  -1   4  660.46    5.25
   0  -1   4  673.90    4.89
   0  -1   5 1300.65    7.27
   0  -1   5 1286.06   11.91
   0  -1   5 1311.11    7.84
   0  -1  -5 1299.18   15.60
   0  -1  -6  719.57   12.96
   0  -1   6  742.31    6.34
   0  -1  -7  110.99    5.80
   0  -1  -8   48.93    4.40
   0  -1   9    8.20    2.02
   0  -1  -9   10.03    2.25
   0  -1  -9    9.90    2.61
   0  -1 -10   17.18    2.82
   0  -1 -10   17.93    1.87
   0  -1 -10   16.73    3.10
   0  -1  10   19.65    2.75
   0  -1 -11  100.66    6.96
   0  -1  11  108.01    6.20
   0  -1 -11   95.62    6.04
   0  -1  11   99.58    6.03
   0  -1 -12   49.08    4.47
   0  -1  12   54.66    4.80
   0  -1  12   52.13    4.32
   0  -1  13   44.85    4.13
   0  -1  13   45.94    3.81
   0  -1 -13   45.80    4.01
   0  -1  14   34.14    3.46
   0  -1 -14   32.74    3.17
   0  -1  15   16.87    2.24
   0  -1 -15   16.64    2.11
   0  -1  16    7.18    1.28
   0  -1 -16    5.51    1.04
   0   0  -1    8.46    0.55
   0   0  -2 4609.51   17.64
   0   0  -3 5255.96   23.32
   0   0  -4  957.43   11.71
   0   0  -5  113.93    4.69
   0   0  -6  134.08    5.65
   0   0  -7   88.85    5.07
   0   0  -8  118.38    6.18
   0   0  -9  315.61   10.64
   0   0  10   19.20    2.70
   0   0 -10   16.62    2.90
   0   0 -10   15.48    2.40
   0   0 -11   86.15    5.20
   0   0 -11   84.69    6.22
   0   0  11   89.03    5.48
   0   0 -12   47.32    3.95
   0   0  12   56.56    4.62
   0   0  12   47.86    4.02
   0   0  13   59.17    4.36
   0   0 -13   57.39    4.15
   0   0  13   60.59    4.72
   0   0  14   86.56    4.70
   0   0 -14   81.63    4.46
   0   0  14   85.85    4.88
   0   0  15   49.05    3.30
   0   0 -15   52.75    3.18
   0   0 -16    3.21    0.91
   0   0  16    3.93    1.07
   0   1  -1 3280.47   10.75
   0   1  -2 9292.73   24.69
   0   1  -3 1246.66   11.17
   0   1  -4  679.02    9.50
   0   1  -5 1294.70   14.68
   0   1  -6  712.01   12.17
   0   1  -7  116.39    5.43
   0   1  -8   49.52    3.97
   0   1  -9    9.79    2.17
   0   1 -10   16.31    2.21
   0   1  10   18.49    2.61
   0   1 -10   14.48    2.57
   0   1  11  100.10    5.66
   0   1 -11   96.51    6.16
   0   1 -11   98.62    5.04
   0   1 -12   51.89    3.71
   0   1  12   47.89    3.91
   0   1 -13   46.53    3.42
   0   1  13   38.86    3.63
   0   1  13   42.98    3.50
   0   1  14   27.41    2.72
   0   1 -14   30.42    2.62
   0   1  14   27.88    2.58
   0   1 -15   13.73    1.60
   0   1  15    9.57    1.57
   0   2  -2 1700.31   10.92
   0   2  -3 2279.62   14.47
   0   2  -4   67.61    2.94
   0   2  -5  183.61    5.31
   0   2  -6 1096.67   14.21
   0   2  -7   44.37    3.23
   0   2  -8    6.66    1.66
   0   2  -9  129.85    4.94
   0   2  -9  116.68    5.96
   0   2 -10  326.48   10.32
   0   2 -10  339.96    8.37
   0   2  10  345.95    9.61
   0   2 -11  165.26    7.64
   0   2  11  170.80    6.80
   0   2 -11  167.69    6.09
   0   2  12   31.65    3.23
   0   2  12   30.05    2.81
   0   2 -12   28.58    2.63
   0   2 -13   12.25    1.69
   0   3  -4 1206.81   12.42
   0   3  -5   90.67    3.81
   0   3  -6  514.62    9.69
   0   3  -7  104.41    4.80
   0   3  -8   56.51    3.84
   0   3  -9  336.26    9.74
   0   3 -10  279.21    9.41
   0   4  -8  286.25    8.50
   0   4  -9  113.58    5.67
  -1  -9   4    5.27    0.94
   1  -9  -4    4.81    0.83
  -1  -9   3   15.83    1.52
   1  -9  -3   16.80    1.41
  -1  -9   2   43.26    2.46
   1  -9  -2   41.22    2.20
  -1  -9   1   18.30    1.70
   1  -9  -1   17.48    1.53
  -1  -9   0   -0.83    0.88
   1  -9   0   -0.36    0.68
  -1  -9  -1    9.04    1.26
   1  -9   1    9.83    1.20
   1  -9   1    8.04    1.12
  -1  -9  -2   -0.65    0.74
   1  -9   2    0.09    0.61
  -1  -9  -3   51.97    2.46
   1  -9   3   59.21    2.38
  -1  -8   8   61.07    2.72
   1  -8  -8   58.05    2.52
   1  -8  -7    5.43    1.02
  -1  -8   7    6.28    1.23
   1  -8  -6   53.31    3.00
  -1  -8   6   55.09    3.26
  -1  -8   5    9.84    1.71
   1  -8  -5    9.04    1.61
  -1  -8   4    8.35    1.71
   1  -8  -4    7.30    1.49
   1  -8  -3   22.06    2.38
   1  -8  -3   19.98    2.15
  -1  -8   3   17.77    2.36
  -1  -8   2   13.73    2.20
   1  -8  -2   11.16    1.85
   1  -8  -2   13.30    2.03
   1  -8  -1    9.35    1.82
  -1  -8   1    7.37    1.74
   1  -8  -1    6.58    1.60
   1  -8   0    9.05    1.78
  -1  -8   0    9.28    2.02
  -1  -8  -1    2.94    1.53
   1  -8   1    4.37    1.46
   1  -8   2    4.86    1.39
  -1  -8  -2    5.66    1.66
  -1  -8  -3   18.99    2.41
   1  -8   3   17.76    2.06
   1  -8   4   -1.24    1.04
  -1  -8  -4    0.10    1.07
   1  -8   5   24.37    2.07
  -1  -8  -5   24.40    2.32
   1  -8   6    0.50    0.71
  -1  -8  -6    0.02    0.77
   1  -8   6    0.16    0.78
   1  -8   7   20.60    1.58
  -1  -8  -7   21.53    1.77
   1  -8   7   20.78    1.63
  -1  -7  11    3.69    0.94
   1  -7 -10   26.12    1.88
  -1  -7  10   25.29    2.29
  -1  -7  10   23.60    1.99
  -1  -7   9   51.06    3.46
   1  -7  -9   56.50    3.10
  -1  -7   9   50.61    3.21
  -1  -7   8   18.32    2.46
   1  -7  -8   21.00    2.15
   1  -7  -7   66.39    3.92
  -1  -7   7   62.64    4.26
  -1  -7   6   57.33    4.09
   1  -7  -6   64.89    4.08
  -1  -7   5    3.99    1.92
  -1  -7   5    3.14    1.49
   1  -7  -5    1.18    1.29
   1  -7  -4   39.46    3.51
   1  -7  -4   32.38    3.09
  -1  -7   4   38.16    3.74
   1  -7  -3   68.92    4.36
  -1  -7   3   80.38    5.17
   1  -7  -3   83.38    4.94
   1  -7  -2   98.88    5.39
  -1  -7   2   88.31    5.49
   1  -7  -1  229.39    7.87
  -1  -7   1  224.31    8.42
   1  -7   0  110.43    5.57
  -1  -7   0  102.47    5.90
   1  -7   1   98.85    5.24
  -1  -7  -1   95.08    5.56
  -1  -7  -2   59.59    4.97
   1  -7   2   68.02    4.38
  -1  -7  -2   70.21    4.85
  -1  -7  -3   72.51    4.92
  -1  -7  -3   62.48    5.10
   1  -7   3   73.33    4.20
   1  -7   3   74.11    4.52
  -1  -7  -4   17.04    2.58
   1  -7   4   17.13    2.48
   1  -7   4   18.37    2.29
  -1  -7  -4   16.17    2.98
   1  -7   5   41.74    3.37
   1  -7   5   39.40    3.29
  -1  -7  -5   39.05    3.45
  -1  -7  -5   35.40    4.25
  -1  -7  -6   16.97    2.38
   1  -7   6   17.48    2.27
   1  -7   6   14.58    2.18
  -1  -7  -6   16.35    3.00
  -1  -7  -7   99.43    6.24
   1  -7   7  104.38    4.63
   1  -7   7  110.25    5.19
  -1  -7  -7  105.87    4.90
   1  -7   8   22.28    2.15
   1  -7   8   20.62    2.32
  -1  -7  -8   22.66    2.21
  -1  -7  -8   21.49    2.98
  -1  -7  -9   73.53    4.51
   1  -7   9   65.51    3.05
   1  -7   9   77.05    3.83
  -1  -7  -9   79.60    3.42
  -1  -7 -10    8.81    1.64
   1  -7  10   11.32    1.50
   1  -6 -12   20.32    1.97
  -1  -6  12   22.07    2.29
   1  -6 -12   23.00    1.65
   1  -6 -11   98.51    4.85
  -1  -6  11  108.85    5.36
   1  -6 -11  107.93    4.09
   1  -6 -10   10.16    1.63
   1  -6 -10   10.85    2.23
  -1  -6  10    8.18    2.32
  -1  -6   9   25.71    3.39
   1  -6  -9   26.25    3.46
   1  -6  -9   28.24    2.63
  -1  -6   9   31.52    3.95
  -1  -6   8   74.27    5.63
   1  -6  -8   76.89    4.32
   1  -6  -8   68.14    5.22
  -1  -6   7  118.43    7.06
   1  -6  -7  120.30    7.00
   1  -6  -7  130.71    5.85
   1  -6  -6   15.44    2.30
  -1  -6   6   14.92    3.18
   1  -6  -6   12.10    2.66
   1  -6  -5  500.31   11.63
  -1  -6   5  495.09   13.60
   1  -6  -5  485.73   11.08
   1  -6  -4    3.07    1.30
  -1  -6   4    5.53    2.37
  -1  -6   4    4.59    3.27
   1  -6  -4    4.28    1.72
   1  -6  -3  157.39    6.56
   1  -6  -3  151.09    8.83
  -1  -6   3  150.31   10.58
   1  -6  -2  253.40   11.56
  -1  -6   2  250.57   13.03
   1  -6  -2  271.91    8.39
  -1  -6   2  260.26    8.94
  -1  -6   1  153.41   10.19
  -1  -6   1  153.92    7.02
   1  -6  -1  166.14    6.60
   1  -6  -1  165.71    9.62
   1  -6   0  253.29    8.11
  -1  -6   0  231.99    8.50
  -1  -6   0  213.38   11.63
   1  -6   0  226.99   11.45
   1  -6   1   77.12    4.67
  -1  -6  -1   70.08    4.73
  -1  -6  -1   66.19    6.56
   1  -6   1   72.54    6.61
   1  -6   2   40.61    3.42
   1  -6   2   42.36    3.54
  -1  -6  -2   36.12    5.23
  -1  -6  -2   38.99    4.23
  -1  -6  -2   38.85    3.59
   1  -6   2   33.33    4.82
  -1  -6  -3   91.88    7.52
   1  -6   3  106.93    8.47
   1  -6   3  101.69    5.37
  -1  -6  -3   96.26    5.52
  -1  -6  -3   99.43    6.64
  -1  -6  -4   14.79    3.06
   1  -6   4   18.05    2.68
  -1  -6  -4   18.59    2.68
  -1  -6  -5  219.41   10.25
   1  -6   5  217.11    8.37
  -1  -6  -5  233.65    8.27
   1  -6   6    0.83    1.64
  -1  -6  -6   -0.29    1.15
  -1  -6  -6   -1.06    2.16
  -1  -6  -7   88.48    6.90
   1  -6   7   97.45    5.99
  -1  -6  -7  104.98    5.26
  -1  -6  -8  108.38    7.49
   1  -6   8  113.99    6.35
  -1  -6  -8  110.20    5.12
  -1  -6  -9   67.14    5.74
   1  -6   9   66.38    4.69
  -1  -6  -9   58.03    3.54
  -1  -6 -10   76.24    3.64
  -1  -6 -10   80.29    5.85
   1  -6  10   83.10    4.74
  -1  -6 -11   18.43    2.66
   1  -6  11   18.18    2.14
  -1  -6 -11   19.80    1.62
  -1  -6 -12   17.69    2.13
   1  -6  12   16.40    1.70
   1  -5 -14   13.26    1.48
  -1  -5  13  147.35    5.59
   1  -5 -13  155.41    5.72
   1  -5 -13  153.70    4.24
  -1  -5  12   53.05    2.96
   1  -5 -12   59.85    3.11
  -1  -5  12   65.91    4.71
   1  -5 -12   64.59    4.53
  -1  -5  11  115.09    6.17
   1  -5 -11  116.14    6.71
   1  -5 -11  117.63    4.82
   1  -5 -10  416.03   13.02
   1  -5 -10  434.68    9.67
  -1  -5  10  403.58   12.17
   1  -5  -9  242.30   10.26
  -1  -5   9  255.95    9.94
   1  -5  -9  254.99    7.73
   1  -5  -8   54.87    5.08
  -1  -5   8   59.59    5.18
   1  -5  -8   58.12    3.83
   1  -5  -7  133.13    7.54
   1  -5  -7  142.60    5.89
  -1  -5   7  132.47    7.32
   1  -5  -7  121.79    5.55
   1  -5  -6   65.74    4.03
  -1  -5   6   64.57    6.96
   1  -5  -6   58.83    5.03
   1  -5  -6   59.09    3.76
  -1  -5   6   61.67    5.02
   1  -5  -5   45.81    4.32
  -1  -5   5   48.00    4.48
   1  -5  -5   46.00    3.22
   1  -5  -5   51.13    3.53
  -1  -5   5   49.17    6.35
   1  -5  -5   48.86    3.41
   1  -5  -4   68.29    5.48
   1  -5  -4   62.96    4.74
  -1  -5   4   67.39    7.51
   1  -5  -4   60.99    3.34
   1  -5  -4   65.47    3.96
  -1  -5   4   59.89    4.64
   1  -5  -3   26.11    2.54
  -1  -5   3   14.34    3.34
   1  -5  -3   18.86    3.31
  -1  -5   3   21.48    2.85
  -1  -5   3   30.44    5.61
   1  -5  -2   84.07    4.31
  -1  -5   2   80.19    5.00
   1  -5  -2   70.99    5.74
  -1  -5   2   85.96    8.19
  -1  -5   2   69.79    6.01
   1  -5  -1  448.54    9.73
  -1  -5   1  402.60   15.88
   1  -5  -1  408.57   14.10
  -1  -5   1  403.38   13.90
  -1  -5   0   21.47    3.76
   1  -5   0   27.97    4.01
  -1  -5   0   33.43    5.30
  -1  -5  -1   15.72    3.98
  -1  -5  -1   13.45    2.09
   1  -5   1    8.86    2.79
   1  -5   2  164.79    9.59
  -1  -5  -2  155.36    6.17
  -1  -5  -3  117.86    6.71
   1  -5   3  116.36    5.92
  -1  -5  -3   93.82    7.14
  -1  -5  -3  104.40    5.11
   1  -5   3  111.71    7.95
  -1  -5  -4  115.24    6.96
   1  -5   4  109.92    6.01
  -1  -5  -4  102.47    5.12
   1  -5   4  120.03    8.21
  -1  -5  -4  107.70    7.19
   1  -5   5  107.93    7.84
  -1  -5  -5  104.48    6.84
  -1  -5  -5   96.00    4.98
   1  -5   5   94.36    5.70
   1  -5   6  139.03    7.10
  -1  -5  -6  158.15    8.73
  -1  -5  -6  150.41    6.14
  -1  -5  -7   44.84    3.41
  -1  -5  -7   39.93    4.85
   1  -5   7   38.75    3.97
   1  -5   8   27.06    2.53
  -1  -5  -8   27.23    2.71
   1  -5   8   23.05    3.27
  -1  -5  -8   21.67    4.12
   1  -5   9  179.02    8.54
   1  -5   9  182.13    6.17
  -1  -5  -9  186.17   10.15
   1  -5   9  168.74    7.70
  -1  -5  -9  179.44    6.37
   1  -5  10   43.91    4.30
  -1  -5 -10   41.27    2.97
   1  -5  10   42.12    3.07
  -1  -5 -10   45.42    5.21
  -1  -5 -11   20.98    2.01
   1  -5  11   23.47    2.32
   1  -5  11   24.80    3.06
  -1  -5 -11   26.29    3.92
  -1  -5 -12    8.73    2.34
   1  -5  12    7.50    1.67
   1  -5  12    5.95    1.30
  -1  -5 -12    6.75    1.12
  -1  -5 -13    8.26    1.83
   1  -5  13    8.80    1.26
   1  -5  13    8.18    1.33
   1  -4 -15    8.94    1.31
  -1  -4  14   18.44    1.89
  -1  -4  14   17.29    1.93
   1  -4 -13   33.35    2.34
  -1  -4  13   30.24    3.32
   1  -4 -13   35.51    3.52
  -1  -4  13   33.14    2.81
   1  -4 -12   52.79    4.72
   1  -4 -12   48.85    3.10
  -1  -4  12   52.76    3.72
  -1  -4  11   16.38    2.90
  -1  -4  11   12.49    2.13
   1  -4 -11   16.69    2.01
   1  -4 -11   13.78    2.78
  -1  -4  10  154.25    6.29
   1  -4 -10  153.84    5.80
  -1  -4  10  152.85    7.75
   1  -4 -10  152.24    8.29
   1  -4  -9  255.50    7.48
  -1  -4   9  253.75    7.89
  -1  -4   9  263.82    9.84
   1  -4  -9  255.89   10.43
  -1  -4   8  419.75   12.09
  -1  -4   8  439.52    9.87
   1  -4  -8  436.43   13.29
   1  -4  -8  430.47    9.56
   1  -4  -7    7.50    1.56
   1  -4  -7    5.93    2.01
  -1  -4   7    7.61    2.19
  -1  -4   7    9.78    3.15
  -1  -4   6  143.76    6.55
  -1  -4   6  147.45    9.52
   1  -4  -6  134.93    5.17
  -1  -4   5   61.48    6.69
   1  -4  -5   54.95    3.92
   1  -4  -4  175.37    7.38
  -1  -4   4  172.24    7.74
   1  -4  -4  178.84    5.51
   1  -4  -3  174.33    7.70
  -1  -4   3  162.76    7.58
   1  -4  -3  168.32    4.98
   1  -4  -2  276.12   10.03
  -1  -4   2  268.94    9.64
   1  -4  -2  276.40    5.66
   1  -4  -1  274.02    5.08
  -1  -4   1  279.14    9.95
   1  -4  -1  269.94   10.17
   1  -4   0  822.63    7.88
   1  -4   0  804.72   17.72
  -1  -4   0  837.86   17.22
   1  -4   1  266.05   10.49
  -1  -4  -1  273.52   10.35
   1  -4   2  192.94    9.17
  -1  -4  -2  164.34    8.61
  -1  -4  -2  186.69    8.96
   1  -4   3  147.22    8.25
  -1  -4  -3  127.17    7.39
  -1  -4  -4   31.40    3.63
   1  -4   4   37.03    4.33
   1  -4   5  133.58    7.77
  -1  -4  -5  123.02    6.49
  -1  -4  -6  621.87   15.49
   1  -4   6  651.05   13.75
  -1  -4  -6  678.96   11.66
   1  -4   6  693.06   16.75
   1  -4   6  683.56   11.08
  -1  -4  -6  710.97   16.83
  -1  -4  -7  590.26   16.18
  -1  -4  -7  575.70   10.96
   1  -4   7  573.01   13.30
   1  -4   7  561.62   10.75
   1  -4   8    8.56    2.48
  -1  -4  -8    8.64    3.11
  -1  -4  -8   11.34    3.25
   1  -4   8   12.11    2.14
  -1  -4  -8    8.89    1.61
   1  -4   9   66.37    5.03
  -1  -4  -9   74.64    4.10
  -1  -4  -9   70.79    6.54
   1  -4   9   75.73    4.42
   1  -4  10    6.96    2.04
  -1  -4 -10    4.15    1.05
  -1  -4 -10    5.35    2.90
   1  -4  11   91.75    4.89
   1  -4  11   88.18    5.75
  -1  -4 -11   81.31    6.80
  -1  -4 -11   86.93    4.11
   1  -4  12   23.64    2.60
  -1  -4 -12   25.88    3.85
   1  -4  12   22.64    2.83
  -1  -4 -12   23.50    2.06
  -1  -4 -13   36.30    3.72
   1  -4  13   27.80    2.51
   1  -4  13   35.42    2.75
  -1  -4 -14    1.73    1.25
   1  -4  14    2.68    1.04
   1  -3 -16    1.61    0.69
   1  -3 -15    3.74    1.22
  -1  -3  15    4.93    1.37
  -1  -3  14   35.93    3.07
   1  -3 -14   38.58    3.46
   1  -3 -13   19.54    3.11
  -1  -3  13   16.60    2.68
  -1  -3  12   38.74    3.77
   1  -3 -12   39.50    2.88
   1  -3 -12   36.33    4.17
  -1  -3  11  127.41    6.43
   1  -3 -11  132.69    5.29
  -1  -3  11  123.37    6.55
   1  -3 -11  129.45    7.32
   1  -3 -10    4.44    1.23
   1  -3 -10    4.02    2.04
  -1  -3  10    5.65    2.06
   1  -3 -10    4.88    2.10
  -1  -3  10    7.18    2.28
  -1  -3   9   45.74    3.78
  -1  -3   9   45.16    4.10
   1  -3  -9   48.37    3.14
   1  -3  -9   46.11    4.55
   1  -3  -9   43.86    4.26
   1  -3  -8   74.20    3.66
  -1  -3   8   71.45    4.14
   1  -3  -8   70.78    5.31
  -1  -3   8   75.60    4.86
  -1  -3   8   76.36    5.37
   1  -3  -8   76.84    5.34
   1  -3  -7  539.90   13.19
  -1  -3   7  549.29   14.55
   1  -3  -6  285.12    8.75
  -1  -3   5   56.62    3.64
   1  -3  -5   53.24    3.53
   1  -3  -5   58.75    3.28
  -1  -3   4  879.87   13.46
   1  -3  -4  889.93   12.12
   1  -3  -4  921.45   13.64
  -1  -3   3 2325.52   22.04
   1  -3  -3 2358.84   23.11
   1  -3  -2 1346.18   18.22
  -1  -3   2 1338.89   17.05
   1  -3  -2 1353.93   11.65
  -1  -3   1 2565.74   24.24
   1  -3  -1 2572.20   13.96
   1  -3  -1 2603.60   26.56
  -1  -3   0  725.05   13.33
   1  -3   0  732.34   14.58
  -1  -3   0  704.63    6.12
   1  -3   0  706.98    6.49
  -1  -3  -1  687.02   13.65
   1  -3   1  656.14    5.74
   1  -3   1  693.65   12.26
   1  -3   1  685.80   14.54
   1  -3   2  929.33   17.23
   1  -3   2  928.26   13.63
  -1  -3  -2  917.95   16.74
   1  -3   3  492.98   12.62
  -1  -3  -3  481.45   12.61
  -1  -3  -4  826.11   14.28
   1  -3   4  880.64   16.39
  -1  -3  -5  316.56    9.27
   1  -3   5  327.64    9.96
   1  -3   6  214.12    7.80
  -1  -3  -6  201.66    8.17
  -1  -3  -7  186.42    8.93
  -1  -3  -8  247.26    6.77
   1  -3   8  244.29    7.66
  -1  -3  -8  238.65   10.66
   1  -3   8  240.91    8.17
  -1  -3  -8  258.03   10.41
   1  -3   9  102.41    5.54
  -1  -3  -9  111.18    4.73
   1  -3   9  110.79    5.52
  -1  -3  -9  108.32    7.81
  -1  -3  -9  118.84    7.46
  -1  -3 -10  392.10   13.62
  -1  -3 -10  379.50    8.76
   1  -3  10  374.00   10.38
   1  -3  10  381.44   10.35
  -1  -3 -10  352.19   14.33
  -1  -3 -11  161.22    5.62
  -1  -3 -11  165.27    9.00
   1  -3  11  165.55    7.00
   1  -3  11  164.50    6.85
   1  -3  12   29.11    3.19
  -1  -3 -12   29.50    2.36
   1  -3  12   26.06    3.00
  -1  -3 -12   28.89    3.92
   1  -3  13   48.52    3.66
  -1  -3 -13   38.51    4.12
  -1  -3 -14    1.44    1.51
   1  -3  14    0.25    1.28
   1  -3  15   21.67    1.88
  -1  -3 -15   21.46    2.06
   1  -2 -16   32.01    2.17
  -1  -2  16   31.65    2.25
  -1  -2  15   16.83    2.17
   1  -2 -15   18.28    2.24
   1  -2 -14   41.56    3.62
  -1  -2  14   40.88    3.76
   1  -2 -13   22.45    3.20
  -1  -2  13   23.03    3.34
   1  -2 -12  286.80    7.46
  -1  -2  12  299.61   10.32
  -1  -2  12  300.53   10.15
   1  -2 -12  293.49   10.45
   1  -2 -11   53.19    4.85
  -1  -2  11   59.10    4.81
   1  -2 -11   52.04    3.32
  -1  -2  11   52.04    4.71
   1  -2 -11   52.72    4.89
  -1  -2  10   12.22    2.43
   1  -2 -10   15.20    1.88
  -1  -2  10   20.04    3.12
   1  -2 -10   12.11    2.66
   1  -2 -10   13.20    2.73
   1  -2  -9  537.67    9.51
  -1  -2   9  538.20   13.67
   1  -2  -9  515.69   13.15
   1  -2  -8   62.33    4.83
   1  -2  -7  839.26   15.56
   1  -2  -6  841.69   14.17
   1  -2  -5  250.81    6.97
  -1  -2   5  252.76    5.29
   1  -2  -4 1116.02   12.54
   1  -2  -4 1100.48   11.09
  -1  -2   4 1100.67   10.89
   1  -2  -3  143.06    3.79
  -1  -2   3  139.18    4.03
   1  -2  -3  135.12    4.35
  -1  -2   2  219.73    5.20
   1  -2  -2  211.41    5.78
  -1  -2   1  253.02    5.92
  -1  -2   1  243.26    1.63
   1  -2  -1  252.29    6.65
   1  -2  -1  245.48    3.86
   1  -2   0  932.24   11.77
   1  -2   0  934.48   13.39
   1  -2   0  860.00    6.12
  -1  -2   0  888.60   11.85
  -1  -2  -1  431.67    8.73
   1  -2   1  408.22    3.93
   1  -2   1  425.83    9.42
   1  -2   1  427.68    7.76
  -1  -2  -2 1598.49   17.77
   1  -2   2 1599.40   18.34
   1  -2   2 1563.20   13.48
  -1  -2  -3 1505.32   18.18
   1  -2   3 1539.80   13.06
   1  -2   3 1492.54   17.59
   1  -2   4   56.86    2.60
  -1  -2  -4   49.58    2.82
   1  -2   4   51.58    3.40
   1  -2   5 1037.89   13.95
  -1  -2  -5 1067.67   15.46
   1  -2   6  133.37    4.79
  -1  -2  -6  137.55    6.48
  -1  -2  -7   15.38    2.89
  -1  -2  -8   21.52    3.55
  -1  -2  -9   68.58    6.05
  -1  -2  -9   78.10    3.74
   1  -2   9   72.93    4.57
   1  -2   9   71.00    4.63
  -1  -2  -9   73.35    5.47
   1  -2  10   23.13    3.16
  -1  -2 -10   21.63    2.09
  -1  -2 -10   23.58    3.98
  -1  -2 -10   20.22    3.59
   1  -2  10   19.56    2.69
  -1  -2 -11  233.64   10.25
   1  -2  11  237.69    8.64
   1  -2  11  247.20    8.78
  -1  -2 -11  240.58    6.67
   1  -2  12   34.63    3.61
   1  -2  12   33.64    3.37
  -1  -2 -12   34.30    4.18
  -1  -2 -13   29.67    3.62
   1  -2  13   29.75    2.90
   1  -2  13   30.87    3.29
   1  -2  14    6.66    1.97
  -1  -2 -14    3.61    1.56
   1  -2  15   10.45    1.71
  -1  -2 -15   10.03    1.63
   1  -2  16   31.00    1.89
   1  -1 -16    5.68    1.11
  -1  -1  16    4.86    1.36
  -1  -1  15    5.56    1.85
   1  -1 -15    7.21    1.69
  -1  -1  14   61.61    4.55
   1  -1 -14   51.22    4.00
  -1  -1  13   83.04    5.37
  -1  -1  13   87.65    5.78
   1  -1 -13   81.12    5.16
  -1  -1  12   36.06    3.84
  -1  -1  12   38.11    4.37
   1  -1 -12   37.35    3.79
   1  -1 -11   16.59    2.73
   1  -1 -11   16.20    1.96
  -1  -1  11   14.20    2.49
   1  -1 -11   15.84    2.94
  -1  -1  10  250.36    9.59
   1  -1 -10  246.77    6.44
   1  -1 -10  247.82    8.93
   1  -1 -10  234.62    9.55
   1  -1  -9  339.43   10.87
   1  -1  -8  161.61    7.15
   1  -1  -7  416.92   10.50
   1  -1  -6  272.54    7.81
  -1  -1   6  284.05    4.37
  -1  -1   5 1510.63    9.61
   1  -1  -5 1547.88   16.33
  -1  -1   4  871.93    6.81
   1  -1  -4  867.47   10.72
   1  -1  -3  824.85    8.94
  -1  -1   3  847.68    6.40
   1  -1  -3  828.93    6.65
  -1  -1   2 2054.56    9.89
   1  -1  -2 2012.97   10.63
  -1  -1   1  398.12    4.65
   1  -1  -1  393.43    5.47
   1  -1   0 1640.98   11.67
   1  -1   0 1627.50    9.73
  -1  -1   0 1587.75   10.65
   1  -1   0 1586.82    6.47
   1  -1   1  434.28    4.78
   1  -1   1  434.38    3.32
  -1  -1  -1  447.77    6.50
   1  -1   1  456.62    6.43
   1  -1   2 2935.59   16.62
  -1  -1  -2 2914.95   18.22
   1  -1   3  898.69    9.22
   1  -1   3  893.74    6.58
   1  -1   4 3029.53   12.74
   1  -1   4 3008.07   16.35
  -1  -1  -5 1144.17   15.36
   1  -1   5 1147.69    8.33
   1  -1   5 1153.62    9.05
  -1  -1  -6  628.47   12.89
   1  -1   6  640.10    6.60
   1  -1   7  253.61    4.51
  -1  -1  -7  230.31    8.90
  -1  -1  -8   63.49    5.29
  -1  -1  -9   73.34    6.00
   1  -1   9   72.82    4.64
   1  -1   9   77.53    4.72
  -1  -1  -9   72.29    5.07
  -1  -1 -10   17.22    2.87
  -1  -1 -10   18.42    3.38
  -1  -1 -10   18.28    1.94
   1  -1  10   26.28    3.35
   1  -1  10   19.60    2.64
   1  -1  11    1.93    1.41
  -1  -1 -11    2.06    1.87
   1  -1  11    3.70    2.23
  -1  -1 -11   -0.60    2.06
  -1  -1 -12   22.85    3.24
   1  -1  12   26.07    3.36
   1  -1  12   20.65    2.78
   1  -1  13   30.11    3.41
  -1  -1 -13   27.15    3.25
   1  -1  13   27.16    2.97
   1  -1  14    5.88    1.75
  -1  -1 -14    7.77    1.82
   1  -1  14    5.20    1.36
  -1  -1 -15    4.22    1.25
   1  -1  15    6.00    1.53
   1  -1  16    5.54    1.03
   1   0 -16   14.40    1.53
  -1   0  16   13.77    1.71
   1   0 -15    0.48    0.98
  -1   0  15   -0.20    1.43
  -1   0  14    8.65    2.39
   1   0 -14   10.01    1.83
   1   0 -13    0.75    1.30
  -1   0  13   -1.28    1.49
   1   0 -12   41.69    3.65
  -1   0  12   40.38    3.87
   1   0 -11   32.40    3.23
  -1   0  11   28.04    3.39
   1   0 -11   28.09    3.42
   1   0 -10  151.67    6.38
  -1   0  10  149.93    7.10
   1   0 -10  143.34    7.25
   1   0  -9    0.18    1.54
   1   0  -8  390.12   10.42
   1   0  -7   67.53    4.25
   1   0  -6   56.12    3.59
   1   0  -5  408.41    8.25
   1   0  -4  181.85    4.95
   1   0  -3   19.11    1.51
   1   0  -2  177.40    3.23
   1   0  -1 7450.61   11.87
   1   0  -1 7346.14   11.03
   1   0   0   75.29    1.02
  -1   0  -1 2099.32    6.86
  -1   0  -2  439.34    5.67
  -1   0  -2  429.15    4.01
  -1   0  -3  369.05    6.55
  -1   0  -4  116.55    4.40
  -1   0  -5 1929.19   19.51
  -1   0  -6 1646.89   20.21
  -1   0  -7  524.44   12.68
  -1   0  -8   74.85    5.32
  -1   0  -9   23.28    3.39
   1   0   9   26.78    2.93
  -1   0 -10    3.22    2.02
  -1   0 -10    2.71    1.55
   1   0  10    5.21    1.98
  -1   0 -11  156.31    7.09
   1   0  11  148.80    7.01
  -1   0 -11  164.69    8.87
   1   0  11  148.36    7.02
   1   0  12   -0.01    1.46
   1   0  12    1.78    1.99
  -1   0 -12    1.29    1.38
  -1   0 -13    3.95    1.57
   1   0  13    2.48    1.68
   1   0  13    1.65    1.40
   1   0  14    3.69    1.55
  -1   0 -14    8.37    1.67
   1   0  14    6.39    1.49
  -1   0 -15    1.43    0.87
   1   0  15    0.43    1.05
   1   0  16   -1.47    0.83
  -1   1  16    3.55    1.02
   1   1 -15    5.57    1.26
  -1   1  15    5.69    1.63
   1   1 -14   48.22    3.35
  -1   1  14   46.69    3.90
  -1   1  13   81.33    4.78
   1   1 -13   74.00    4.31
   1   1 -12   34.22    3.10
  -1   1  12   32.02    3.23
   1   1 -11   12.71    2.44
   1   1 -11   12.50    2.04
  -1   1  11   15.13    2.36
   1   1 -10  247.69    7.55
  -1   1  10  254.69    8.91
   1   1 -10  226.46    8.62
   1   1  -9  345.49   10.03
   1   1  -8  159.30    6.46
   1   1  -7  425.62    9.71
   1   1  -6  284.38    7.35
   1   1  -5 1592.04   15.39
   1   1  -4  885.12   10.15
   1   1  -3  803.38    8.31
   1   1  -2 1898.80   10.45
   1   1  -1  386.16    4.02
  -1   1  -1  454.63    4.38
  -1   1  -2 2916.04   15.35
  -1   1  -3  885.11   10.07
  -1   1  -4 2947.36   21.12
  -1   1  -5 1080.34   14.28
  -1   1  -6  615.62   11.85
  -1   1  -7  244.84    8.18
  -1   1  -8   64.70    4.63
   1   1   9   71.85    4.46
  -1   1  -9   64.14    4.92
  -1   1 -10   19.36    2.37
   1   1  10   21.55    2.80
  -1   1 -10   19.07    3.04
  -1   1 -11    1.97    1.36
  -1   1 -11    1.16    1.57
   1   1  11    3.36    1.69
   1   1  11    6.80    2.18
  -1   1 -12   23.16    2.64
   1   1  12   20.35    2.87
   1   1  12   21.81    2.72
   1   1  13   23.76    2.57
  -1   1 -13   30.30    2.74
   1   1  13   23.63    2.68
   1   1  14    3.77    1.32
  -1   1 -14    7.19    1.39
   1   1  14    5.80    1.39
  -1   2  14   35.74    2.90
   1   2 -13   17.64    2.16
  -1   2  13   18.54    2.67
   1   2 -12  262.98    7.68
   1   2 -11   50.88    4.21
   1   2 -11   50.73    3.48
   1   2 -10   13.18    2.17
   1   2 -10   11.56    1.78
   1   2  -9  510.76    9.79
   1   2  -9  476.75   11.34
   1   2  -8   61.79    3.90
   1   2  -7  808.33   12.85
   1   2  -6  817.33   11.94
   1   2  -5  241.03    5.90
   1   2  -4 1055.47   11.03
   1   2  -3  133.48    3.60
   1   2  -2  207.63    4.02
  -1   2  -2 1414.46    9.66
  -1   2  -3 1345.07   11.35
  -1   2  -4   53.71    2.76
  -1   2  -5  998.69   12.91
  -1   2  -6  135.47    5.31
  -1   2  -7   18.49    2.32
  -1   2  -8   20.71    2.60
   1   2   9   69.58    4.29
  -1   2  -9   66.95    4.69
  -1   2 -10   19.33    2.92
   1   2  10   20.85    2.55
   1   2  11  218.58    7.70
   1   2  12   34.10    2.99
   1   2  13   25.35    2.40
   1   2  14    4.54    1.02
   1   3 -10    4.65    1.55
   1   3  -9   43.88    3.61
   1   3  -8   66.59    4.10
   1   3  -7  515.93   10.48
   1   3  -6  265.01    6.97
   1   3  -5   52.34    2.94
   1   3  -4  822.81   10.53
  -1   3  -3  411.46    6.41
  -1   3  -4  744.28    9.65
  -1   3  -5  284.11    6.61
  -1   3  -6  180.63    5.79
  -1   3  -7  170.34    6.16
  -1   3  -8  212.41    7.33
  -1   3  -9   98.82    5.35
  -1   3 -10  330.03   10.27
  -1   4  -7  505.39   10.53
   2  -9  -4    9.11    0.96
  -2  -9   3   23.82    1.82
   2  -9  -3   23.47    1.53
   2  -9  -2   27.45    1.70
  -2  -9   2   25.25    1.97
   2  -9  -1    0.03    0.60
  -2  -9   1    1.46    0.85
   2  -9   0   28.87    1.86
  -2  -9   0   29.88    2.17
   2  -9   0   31.64    1.85
   2  -9   1   50.99    2.23
   2  -9   1   48.39    2.38
  -2  -9  -1   49.16    2.65
   2  -9   2   12.56    1.27
   2  -9   2   11.74    1.09
   2  -8  -8    7.45    1.00
  -2  -8   8    6.94    1.17
   2  -8  -7    5.48    1.05
  -2  -8   7    4.71    1.25
  -2  -8   6   16.47    2.05
   2  -8  -6   17.73    1.79
  -2  -8   5    9.23    1.78
   2  -8  -5   10.74    1.55
   2  -8  -4    3.92    1.16
  -2  -8   4    4.52    1.62
   2  -8  -4    2.89    1.01
   2  -8  -3   41.10    3.06
  -2  -8   3   47.26    3.67
   2  -8  -3   52.03    3.31
   2  -8  -2   10.35    1.75
  -2  -8   2    7.63    1.83
   2  -8  -2    9.57    1.72
   2  -8  -1    7.46    1.56
   2  -8  -1    6.47    1.51
  -2  -8   1    7.20    2.06
   2  -8   0   17.40    2.12
  -2  -8   0   16.85    2.62
   2  -8   1    0.47    0.94
  -2  -8  -1    1.55    1.43
   2  -8   2   -0.99    1.01
  -2  -8  -2    0.00    1.16
  -2  -8  -3   23.09    2.82
   2  -8   3   29.36    2.31
  -2  -8  -3   29.76    2.81
  -2  -8  -4    9.47    2.02
  -2  -8  -4   13.41    1.94
   2  -8   4   10.84    1.46
  -2  -8  -5   20.70    2.13
   2  -8   5   17.65    1.65
   2  -8   5   20.54    1.78
  -2  -8  -5   14.81    2.19
  -2  -8  -6    7.44    1.67
   2  -8   6    7.79    1.08
   2  -8   6    8.59    1.24
  -2  -8  -6    7.11    1.14
   2  -8   7    3.19    0.83
   2  -7 -11    0.66    0.48
  -2  -7  11    0.48    0.82
  -2  -7  11    2.25    0.80
  -2  -7  10    1.26    0.98
  -2  -7  10    0.45    1.11
   2  -7 -10    0.50    0.60
  -2  -7   9   10.82    1.95
   2  -7  -9    9.73    1.41
  -2  -7   8    8.89    1.95
   2  -7  -8   10.73    1.63
  -2  -7   7    6.66    2.02
   2  -7  -7    7.74    1.58
  -2  -7   6   37.76    3.48
   2  -7  -6   45.79    3.46
   2  -7  -5    9.94    1.77
  -2  -7   5    8.93    2.42
  -2  -7   5    5.42    1.82
   2  -7  -5    8.90    1.77
   2  -7  -4   36.02    3.17
  -2  -7   4   37.49    3.85
   2  -7  -4   39.89    3.38
   2  -7  -3   26.67    2.86
   2  -7  -3   29.83    2.93
  -2  -7   3   28.43    3.37
   2  -7  -2   52.12    3.79
  -2  -7   2   42.45    4.23
   2  -7  -1  109.63    5.32
  -2  -7   1  102.77    6.26
  -2  -7   0  234.75    8.91
  -2  -7   0  213.63    9.33
   2  -7   0  222.90    7.44
  -2  -7  -1  145.10    7.94
  -2  -7  -1  161.40    7.44
   2  -7   1  167.16    6.41
  -2  -7  -2   33.87    4.23
   2  -7   2   39.11    3.24
  -2  -7  -2   46.11    4.09
  -2  -7  -3   39.80    3.79
   2  -7   3   37.41    3.01
  -2  -7  -3   30.35    4.30
   2  -7   3   38.00    3.12
   2  -7   4    1.62    1.15
  -2  -7  -4    3.81    1.59
   2  -7   4    2.94    1.30
  -2  -7  -4    1.74    2.06
   2  -7   5   25.53    2.56
   2  -7   5   27.08    2.73
  -2  -7  -5   31.25    3.13
  -2  -7  -5   27.49    4.07
   2  -7   6    4.39    1.51
  -2  -7  -6    3.25    2.45
   2  -7   6    6.05    1.39
  -2  -7  -6    3.17    1.20
  -2  -7  -7    7.82    1.55
   2  -7   7    9.22    1.56
  -2  -7  -7    6.56    2.38
   2  -7   7    6.90    1.67
   2  -7   8   37.95    2.41
   2  -7   8   43.87    3.08
  -2  -7  -8   42.08    4.22
  -2  -7  -8   46.16    2.84
  -2  -7  -9    1.80    1.71
   2  -7   9   -0.06    0.88
  -2  -7 -10   55.78    3.55
   2  -7  10   59.95    2.78
  -2  -6  13    5.05    1.05
   2  -6 -12    0.89    0.75
   2  -6 -12    1.13    0.69
  -2  -6  12   -0.23    1.20
   2  -6 -11   15.64    1.67
   2  -6 -11   13.61    1.86
  -2  -6  11   16.62    2.59
   2  -6 -10   10.25    1.97
  -2  -6  10   11.49    2.58
   2  -6 -10   13.05    1.74
   2  -6  -9    9.79    1.98
   2  -6  -9   12.04    1.82
  -2  -6   9    9.11    2.63
   2  -6  -8    1.85    1.14
  -2  -6   8    0.48    2.28
   2  -6  -8    0.13    1.28
  -2  -6   7   -1.77    2.50
   2  -6  -7    1.31    1.12
   2  -6  -6    9.47    1.88
  -2  -6   6    9.36    2.81
   2  -6  -6   10.23    1.82
   2  -6  -5   92.08    4.95
   2  -6  -5  106.14    5.30
  -2  -6   5   93.40    6.43
  -2  -6   4   51.21    6.83
   2  -6  -4   47.62    4.83
   2  -6  -4   35.63    3.25
   2  -6  -4   43.98    3.60
  -2  -6   4   41.80    4.36
   2  -6  -3  228.42   10.44
   2  -6  -3  243.29    7.81
  -2  -6   3  227.91   13.45
  -2  -6   3  233.62    9.50
   2  -6  -2   22.04    2.54
  -2  -6   2   19.11    4.97
   2  -6  -2   20.82    3.64
  -2  -6   2   23.25    3.14
  -2  -6   1   40.20    6.10
   2  -6  -1   37.95    4.71
  -2  -6   1   32.09    3.63
   2  -6  -1   36.31    3.15
   2  -6   0  335.99    9.03
   2  -6   0  350.00   14.00
  -2  -6   0  304.27    9.99
  -2  -6   0  313.97   14.78
  -2  -6  -1  148.24   10.21
  -2  -6  -1  155.21    7.21
   2  -6   1  167.14    6.47
   2  -6   2   61.54    4.01
  -2  -6  -2   48.46    6.04
   2  -6   2   63.14    6.34
   2  -6   2   53.08    3.78
  -2  -6  -2   53.04    4.20
  -2  -6  -2   54.44    5.54
   2  -6   3   57.03    4.07
  -2  -6  -3   58.33    4.40
   2  -6   3   61.02    4.03
   2  -6   3   72.84    6.98
  -2  -6  -3   57.78    5.67
   2  -6   4   49.80    3.96
  -2  -6  -4   49.57    4.01
  -2  -6  -4   46.86    5.40
  -2  -6  -5   94.72    7.40
  -2  -6  -5   97.74    5.37
   2  -6   5   89.09    5.36
  -2  -6  -6   30.84    4.67
  -2  -6  -6   35.59    3.32
   2  -6   6   32.08    3.50
   2  -6   7   54.28    4.43
  -2  -6  -7   52.23    5.92
  -2  -6  -7   54.11    3.82
   2  -6   8    4.16    2.04
  -2  -6  -8    4.31    1.32
  -2  -6  -8    2.79    2.61
   2  -6   9   96.08    5.19
  -2  -6  -9   94.99    7.02
  -2  -6  -9   92.79    4.18
  -2  -6 -10   16.57    3.29
   2  -6  10   16.14    2.18
   2  -6  11   21.42    2.13
  -2  -6 -11   19.37    2.88
  -2  -6 -12   39.92    2.98
   2  -6  12   36.47    2.08
   2  -5 -14   12.42    1.35
  -2  -5  14    9.74    1.42
  -2  -5  13   16.65    2.31
   2  -5 -13   22.42    1.77
   2  -5 -13   21.73    2.15
   2  -5 -12   29.05    3.00
  -2  -5  12   28.36    3.12
   2  -5 -12   32.76    2.38
   2  -5 -11   57.24    3.43
   2  -5 -11   56.47    4.44
  -2  -5  11   54.71    4.60
   2  -5 -10  139.01    7.13
   2  -5 -10  144.12    5.63
  -2  -5  10  143.70    7.58
  -2  -5   9  160.72    8.15
   2  -5  -9  152.74    5.97
   2  -5  -9  139.19    7.39
   2  -5  -8   36.03    3.92
   2  -5  -8   38.96    3.13
  -2  -5   8   38.69    4.41
   2  -5  -7   48.72    4.46
  -2  -5   7   52.49    6.54
   2  -5  -7   54.45    3.57
   2  -5  -7   55.46    3.67
  -2  -5   7   51.94    4.81
   2  -5  -7   48.10    3.52
  -2  -5   6   21.35    3.39
  -2  -5   6   29.99    5.75
   2  -5  -6   24.95    2.54
   2  -5  -6   23.30    2.39
   2  -5  -6   21.28    3.05
   2  -5  -6   24.99    2.51
   2  -5  -5   45.01    3.12
  -2  -5   5   52.15    7.25
   2  -5  -5   48.07    3.41
  -2  -5   5   45.00    4.47
   2  -5  -5   51.01    3.47
   2  -5  -4  249.45    7.38
   2  -5  -4  244.93    6.64
  -2  -5   4  242.80   13.98
   2  -5  -4  239.70    9.62
  -2  -5   4  211.92   10.30
  -2  -5   4  239.59    9.08
   2  -5  -3  101.13    4.02
   2  -5  -3  104.61    4.74
   2  -5  -3   97.70    6.54
  -2  -5   3   97.88    5.80
  -2  -5   3   83.74    6.86
   2  -5  -2  406.60    9.15
   2  -5  -2  397.77   13.30
  -2  -5   2  428.93   11.51
  -2  -5   1   97.10    7.35
   2  -5  -1  109.42    4.76
   2  -5  -1  104.07    6.98
   2  -5   0   60.86    5.50
  -2  -5   0   61.77    4.26
   2  -5   0   68.56    3.81
  -2  -5   0   56.86    6.05
   2  -5   1   58.32    3.52
  -2  -5  -1   56.10    3.94
   2  -5   1   57.50    5.45
  -2  -5  -1   51.81    6.56
  -2  -5  -1   48.18    5.68
  -2  -5  -2   15.46    4.22
   2  -5   2   14.92    2.07
   2  -5   2    9.84    2.72
  -2  -5  -2   12.92    2.05
  -2  -5  -2    6.58    3.16
  -2  -5  -3    7.72    2.35
  -2  -5  -3   10.84    2.03
   2  -5   3    9.29    2.04
   2  -5   3   12.17    2.88
  -2  -5  -3    9.15    3.18
  -2  -5  -4   16.20    2.21
   2  -5   4   17.10    2.66
  -2  -5  -4   14.80    3.22
   2  -5   4   18.63    3.56
   2  -5   5  162.52    7.40
  -2  -5  -5  142.11    8.19
  -2  -5  -5  164.24    6.54
  -2  -5  -5  167.47    9.37
   2  -5   5  174.04    9.48
  -2  -5  -6   41.05    5.29
   2  -5   6   46.82    3.16
  -2  -5  -6   44.28    3.43
   2  -5   6   48.26    4.43
   2  -5   7    8.74    2.60
  -2  -5  -7    7.58    1.63
   2  -5   7    8.38    1.68
  -2  -5  -7    5.46    3.14
   2  -5   8   69.03    5.40
  -2  -5  -8   67.91    6.73
   2  -5   8   73.87    4.03
  -2  -5  -8   67.50    4.00
   2  -5   9   31.31    3.83
  -2  -5  -9   34.14    2.76
   2  -5   9   33.17    2.87
  -2  -5  -9   34.31    5.15
  -2  -5 -10   52.01    6.03
   2  -5  10   55.55    4.44
  -2  -5 -10   53.89    3.21
   2  -5  10   51.28    3.37
   2  -5  11   28.90    3.05
   2  -5  11   31.42    2.58
  -2  -5 -11   33.53    4.40
  -2  -5 -12   30.86    3.64
   2  -5  12   28.50    2.19
   2  -5  12   29.92    2.48
   2  -5  13   56.75    2.51
  -2  -5 -13   68.16    4.07
   2  -4 -15   17.54    1.60
  -2  -4  14    1.68    1.35
  -2  -4  14    1.20    1.06
   2  -4 -14    1.28    1.06
   2  -4 -13    9.19    1.41
   2  -4 -13    8.50    1.99
  -2  -4  13   10.10    1.81
   2  -4 -12   17.04    2.71
  -2  -4  12   16.92    2.91
  -2  -4  12   15.54    2.26
   2  -4 -12   18.00    2.01
   2  -4 -11   35.55    2.81
   2  -4 -11   35.14    3.95
  -2  -4  11   35.59    4.09
  -2  -4  11   33.32    3.18
   2  -4 -10  344.23   11.71
   2  -4 -10  347.83    8.60
  -2  -4  10  353.34   11.69
  -2  -4  10  356.66    9.52
   2  -4  -9  519.53   14.25
   2  -4  -9  526.84   12.24
  -2  -4   9  527.48   11.32
   2  -4  -9  539.83   10.77
  -2  -4   9  528.65   14.21
  -2  -4   8   -0.61    1.95
   2  -4  -8    0.42    1.04
   2  -4  -8    0.89    1.62
   2  -4  -8    3.51    1.32
   2  -4  -7  195.14    6.24
   2  -4  -7  189.58    6.80
  -2  -4   7  195.44   11.48
  -2  -4   7  182.74    7.93
   2  -4  -7  190.66    6.13
   2  -4  -7  181.14    7.99
   2  -4  -6  135.81    5.52
   2  -4  -6  146.16    5.26
  -2  -4   6  141.01    6.63
   2  -4  -5   -0.44    1.03
  -2  -4   5    1.78    2.06
   2  -4  -5   -0.30    1.13
   2  -4  -4  451.71    8.53
   2  -4  -4  447.87   11.43
  -2  -4   4  428.19   12.13
   2  -4  -3  573.32    8.90
   2  -4  -3  550.05   13.24
  -2  -4   3  530.75   13.54
   2  -4  -2  123.78    6.59
   2  -4  -2  129.08    3.95
  -2  -4   2  119.80    6.68
   2  -4  -1  676.28    8.26
   2  -4  -1  689.61   15.88
  -2  -4   0  660.67   15.88
   2  -4   0  669.37    7.59
   2  -4   1   80.06    5.95
  -2  -4  -1   76.76    6.09
   2  -4   1   84.17    2.54
  -2  -4  -2   22.13    3.99
   2  -4   2   25.00    3.51
  -2  -4  -3  299.59   12.17
   2  -4   3  311.71   11.23
   2  -4   4  229.53    9.59
  -2  -4  -4  213.85    9.54
   2  -4   5  136.73    7.31
  -2  -4  -5  139.71    7.57
  -2  -4  -5  126.11    7.12
  -2  -4  -6  244.99   10.60
   2  -4   6  237.01    6.71
  -2  -4  -6  230.51    6.89
   2  -4   6  241.50    9.35
  -2  -4  -6  228.93   10.30
   2  -4   6  225.88    8.26
  -2  -4  -7  188.03    9.69
  -2  -4  -7  178.04    6.17
   2  -4   7  177.09    6.17
   2  -4   7  173.50    7.35
  -2  -4  -7  168.34    9.67
   2  -4   8  195.69    6.82
  -2  -4  -8  205.74   10.64
  -2  -4  -8  196.24    6.47
  -2  -4  -8  178.14   10.89
   2  -4   9  103.77    5.18
  -2  -4  -9  102.13    8.03
   2  -4   9   97.25    6.22
  -2  -4  -9  105.77    4.66
  -2  -4 -10  158.93    9.72
  -2  -4 -10  158.41    5.61
   2  -4  10  137.66    7.20
   2  -4  10  159.61    6.33
  -2  -4 -11   21.70    4.07
   2  -4  11   20.11    2.63
   2  -4  11   18.55    2.82
  -2  -4 -12   14.76    3.15
   2  -4  12    9.85    1.97
   2  -4  12   13.33    2.03
   2  -4  13   -1.11    0.88
   2  -4  13    0.42    1.12
  -2  -4 -13    1.97    1.70
  -2  -4 -14    2.51    1.29
   2  -4  14    2.57    0.96
   2  -3 -16   11.94    1.25
  -2  -3  16   11.83    1.33
  -2  -3  15   12.51    1.81
   2  -3 -15   11.96    1.70
   2  -3 -14    9.31    1.99
  -2  -3  14    6.19    1.84
   2  -3 -13    9.40    2.22
   2  -3 -13    9.00    1.48
  -2  -3  13    6.72    2.12
   2  -3 -12  105.53    4.62
  -2  -3  12  102.18    6.12
  -2  -3  12  107.67    5.98
   2  -3 -12  107.38    6.28
   2  -3 -11   51.12    4.63
   2  -3 -11   49.63    3.32
  -2  -3  11   52.42    4.36
  -2  -3  11   48.67    4.54
  -2  -3  10   22.71    3.09
   2  -3 -10   21.71    2.18
   2  -3 -10   20.73    3.14
  -2  -3  10   19.47    3.07
  -2  -3   9   71.95    4.66
   2  -3  -9   83.34    3.98
   2  -3  -9   84.06    5.60
  -2  -3   9   78.91    5.33
   2  -3  -8  387.83    8.24
   2  -3  -8  386.65   11.12
   2  -3  -8  391.34   11.43
  -2  -3   8  371.59    9.23
  -2  -3   8  396.93   10.81
   2  -3  -7  137.67    6.31
   2  -3  -6  365.42    9.34
  -2  -3   5  162.57    6.12
   2  -3  -5  176.64    5.55
   2  -3  -5  163.85    5.66
   2  -3  -4  528.74   10.17
  -2  -3   4  519.49   10.70
   2  -3  -4  532.76    8.74
   2  -3  -4  534.12    8.90
  -2  -3   3 1989.24   20.81
   2  -3  -3 2037.89   15.60
   2  -3  -3 2016.14   14.44
   2  -3  -3 2012.08   20.94
   2  -3  -2 2275.55   14.92
   2  -3  -2 2193.37   12.31
   2  -3  -2 2324.61   23.36
  -2  -3   2 2229.01   22.56
  -2  -3   1   77.46    4.71
   2  -3  -1   76.00    4.69
   2  -3  -1   77.57    2.55
   2  -3   0  382.89   10.35
  -2  -3   0  368.66   10.05
   2  -3   0  360.03    5.05
   2  -3   1 1479.84   20.39
   2  -3   1 1475.07    9.85
   2  -3   2 3113.22   14.16
  -2  -3  -2 3155.01   31.58
  -2  -3  -3  351.40   11.21
   2  -3   3  341.13    9.87
  -2  -3  -4  332.64   11.32
   2  -3   4  337.31    9.76
  -2  -3  -5  188.85    7.84
   2  -3   5  197.90    7.27
  -2  -3  -6   60.36    5.04
  -2  -3  -7  338.74   11.75
  -2  -3  -7  310.16   12.18
   2  -3   7  323.16    8.20
   2  -3   8   86.68    4.64
  -2  -3  -8   76.17    6.80
  -2  -3  -8   86.89    4.05
  -2  -3  -8   75.92    6.42
   2  -3   8   80.86    4.64
  -2  -3  -9   34.77    5.20
  -2  -3  -9   29.42    4.33
   2  -3   9   38.34    3.43
  -2  -3  -9   34.90    2.63
   2  -3   9   35.18    3.10
   2  -3  10  192.81    7.22
   2  -3  10  187.11    7.92
   2  -3  10  192.73    7.36
  -2  -3 -10  202.28   10.27
  -2  -3 -11   57.87    5.69
   2  -3  11   56.76    3.86
   2  -3  11   66.95    4.58
   2  -3  11   49.44    4.02
   2  -3  12    0.34    1.09
  -2  -3 -12   -1.29    2.36
   2  -3  12   -1.58    1.35
   2  -3  12    4.24    2.01
   2  -3  13   23.72    2.69
  -2  -3 -13   22.00    3.33
  -2  -3 -14    4.46    1.69
   2  -3  14    4.03    1.34
   2  -3  15   16.18    1.52
  -2  -3 -15   16.89    1.70
  -2  -2  16   40.07    2.65
   2  -2 -16   39.48    2.44
  -2  -2  15    3.43    1.56
   2  -2 -15    2.49    1.27
  -2  -2  14   84.41    5.13
   2  -2 -14   75.59    4.68
  -2  -2  13  366.33   11.04
   2  -2 -13  352.73   10.47
   2  -2 -12   23.96    2.38
  -2  -2  12   29.09    3.98
   2  -2 -12   24.09    3.30
   2  -2 -11  591.26   10.60
  -2  -2  11  601.42   13.98
   2  -2 -11  545.37   14.55
   2  -2 -11  565.10   14.11
  -2  -2  10   78.26    5.17
   2  -2 -10   83.51    3.96
   2  -2 -10   74.59    5.16
  -2  -2  10   89.50    6.28
   2  -2 -10   78.28    5.49
   2  -2  -9   70.48    3.46
  -2  -2   9   68.97    4.56
  -2  -2   9   71.33    5.39
   2  -2  -9   67.96    4.93
   2  -2  -9   63.41    4.55
   2  -2  -8    3.52    1.67
   2  -2  -7  228.62    7.73
   2  -2  -6  595.40   11.38
  -2  -2   6  612.57    9.15
   2  -2  -5  744.65   11.39
  -2  -2   5  743.01    9.79
  -2  -2   4 1873.97   15.23
   2  -2  -4 1903.91   15.74
   2  -2  -4 1893.46   14.68
   2  -2  -3  214.21    4.53
  -2  -2   3  225.57    5.33
   2  -2  -3  212.02    5.33
  -2  -2   2 1636.30   14.66
   2  -2  -2 1629.14   11.36
   2  -2  -2 1640.55   15.53
   2  -2  -2 1643.81    9.40
  -2  -2   1  609.22    9.50
   2  -2  -1  587.83    6.06
   2  -2   0 1768.27   17.28
  -2  -2   0 1729.40   16.94
   2  -2   1  355.43    4.33
  -2  -2  -1  350.58    8.25
   2  -2   1  362.03    8.06
   2  -2   1  362.46    6.70
   2  -2   2 1917.76   18.42
   2  -2   2 1900.93   14.87
  -2  -2  -2 1915.28   20.14
   2  -2   3   53.59    3.33
   2  -2   3   61.64    2.70
  -2  -2  -3   56.83    4.08
   2  -2   4  112.38    4.48
   2  -2   4  112.33    3.58
  -2  -2  -4  102.00    5.48
   2  -2   5  321.73    7.25
  -2  -2  -5  323.01    9.37
  -2  -2  -6   95.76    5.76
   2  -2   6  110.91    3.63
  -2  -2  -7   64.47    5.60
   2  -2   8  206.20    7.29
   2  -2   8  219.82    7.20
  -2  -2  -8  202.50    9.17
  -2  -2  -8  203.76   10.18
   2  -2   9   19.52    2.60
   2  -2   9   19.11    2.55
  -2  -2  -9   17.96    3.32
  -2  -2  -9   17.06    3.51
  -2  -2 -10   86.98    6.55
   2  -2  10   83.09    4.96
  -2  -2 -10   91.36    7.77
   2  -2  10   85.57    5.22
   2  -2  11    6.33    1.56
   2  -2  11    8.06    2.18
  -2  -2 -11    9.73    2.81
   2  -2  12   42.63    3.82
  -2  -2 -12   46.16    4.73
   2  -2  12   47.00    3.71
   2  -2  13   53.56    3.63
   2  -2  13   56.53    4.18
  -2  -2 -13   49.70    4.38
  -2  -2 -14    2.31    1.44
   2  -2  14    3.96    1.56
   2  -2  15   31.25    2.22
  -2  -2 -15   27.09    2.19
   2  -1 -16   10.73    1.41
  -2  -1  16    8.83    1.68
   2  -1 -15   54.48    3.46
  -2  -1  15   59.84    4.19
  -2  -1  14   89.83    5.67
   2  -1 -14   84.51    4.78
   2  -1 -13   71.08    4.76
  -2  -1  13   76.72    5.74
  -2  -1  12  311.30   11.02
   2  -1 -12  281.69    9.38
   2  -1 -11   64.07    3.51
  -2  -1  11   66.06    5.47
   2  -1 -11   60.81    4.55
   2  -1 -11   59.26    4.83
   2  -1 -10  468.28   12.72
   2  -1 -10  492.07   11.96
   2  -1 -10  495.49    9.11
  -2  -1  10  525.72   14.11
   2  -1 -10  500.94    9.29
   2  -1  -9    4.71    1.62
   2  -1  -8   98.98    5.30
  -2  -1   7  265.57    5.25
   2  -1  -7  262.29    7.86
   2  -1  -6  264.01    7.30
  -2  -1   6  256.44    5.02
   2  -1  -5   29.09    2.37
  -2  -1   5   29.47    1.67
   2  -1  -4  483.17    7.61
  -2  -1   4  463.23    5.97
  -2  -1   3 1768.37   11.04
   2  -1  -3 1762.35   12.36
   2  -1  -2 4044.55   17.33
   2  -1  -2 4016.64   15.28
  -2  -1   1  580.62    6.40
   2  -1  -1  561.50    4.93
   2  -1  -1  562.44    6.42
   2  -1  -1  566.77    6.71
   2  -1   0 3334.55   16.70
  -2  -1   0 3336.33   16.48
   2  -1   0 3202.75   14.44
  -2  -1  -1 6415.02   25.91
   2  -1   1 6320.92   23.65
   2  -1   2  300.21    5.21
   2  -1   2  301.57    4.24
  -2  -1  -2  305.24    6.31
   2  -1   3 1314.56    8.80
   2  -1   3 1301.99   10.67
  -2  -1  -3 1320.23   13.83
  -2  -1  -4 1942.53   18.63
   2  -1   4 1934.94   12.24
   2  -1   4 1893.03   11.17
  -2  -1  -4 1878.71   17.34
  -2  -1  -5 2149.45   22.25
   2  -1   5 2145.73   12.64
   2  -1   6  912.61    8.77
  -2  -1  -6  899.31   16.53
  -2  -1  -7   62.21    5.08
   2  -1   7   66.72    2.59
  -2  -1  -8   85.06    6.40
   2  -1   9   32.82    3.35
  -2  -1  -9   29.84    3.71
  -2  -1  -9   28.98    4.42
   2  -1   9   32.50    3.28
   2  -1  10   44.54    3.79
  -2  -1 -10   45.92    4.51
   2  -1  10   44.10    3.79
  -2  -1 -10   43.17    5.24
   2  -1  11   44.54    3.86
  -2  -1 -11   39.57    4.35
   2  -1  11   37.82    3.84
   2  -1  12   75.45    4.88
  -2  -1 -12   88.16    5.85
   2  -1  12   85.20    5.04
  -2  -1 -13   28.47    3.27
   2  -1  13   28.28    3.06
   2  -1  13   27.94    2.82
   2  -1  14   34.59    2.82
   2  -1  14   36.33    3.03
  -2  -1 -14   34.34    3.06
  -2  -1 -15   18.88    1.86
   2  -1  15   17.34    1.82
   2   0 -16   24.40    1.97
  -2   0  16   20.90    2.19
   2   0 -15    3.26    1.25
  -2   0  15    5.34    1.90
   2   0 -14   10.59    1.87
  -2   0  14   18.58    3.20
   2   0 -13   11.73    2.20
  -2   0  13   13.80    2.38
   2   0 -12   -2.58    1.70
  -2   0  12    0.27    1.42
   2   0 -11   23.03    3.03
   2   0 -11   25.01    2.82
  -2   0  11   24.61    3.13
   2   0 -10  208.46    7.27
   2   0 -10  197.94    8.01
  -2   0  10  201.92    8.47
   2   0  -9  631.57   13.49
   2   0  -8   74.70    4.49
   2   0  -7    3.64    1.44
   2   0  -6   25.22    2.35
   2   0  -5  325.99    6.87
   2   0  -4  726.44    8.92
   2   0  -3 2200.46   12.85
   2   0  -2 1585.96    7.54
   2   0  -2 1590.12    8.43
   2   0  -1 4349.23   10.96
   2   0  -1 4398.28   10.88
   2   0   0 1188.05    5.74
  -2   0  -1  116.71    2.09
  -2   0  -2  532.00    5.23
  -2   0  -3  869.40   10.48
  -2   0  -3  829.99    6.96
  -2   0  -4   11.03    1.74
  -2   0  -5    6.82    1.99
  -2   0  -6 2329.77   25.43
  -2   0  -7  445.91   12.44
  -2   0  -8   36.68    4.10
  -2   0  -9   43.59    3.90
  -2   0  -9   37.92    4.56
   2   0   9   43.50    3.63
   2   0   9   44.23    3.63
  -2   0 -10  100.41    7.16
   2   0  10   92.48    5.35
   2   0  10   87.23    5.10
  -2   0 -10   99.07    5.75
  -2   0 -11   11.28    2.81
  -2   0 -11   17.49    2.72
   2   0  11   14.16    2.58
   2   0  11   19.18    2.73
  -2   0 -12   40.08    3.65
   2   0  12   34.70    3.37
   2   0  12   33.83    3.36
   2   0  13    4.20    1.35
   2   0  13    4.04    1.65
  -2   0 -13    6.88    1.81
  -2   0 -14   11.38    1.77
   2   0  14   11.93    1.85
   2   0  14    9.71    1.71
   2   0  15   89.28    3.44
   2   0  15  104.54    4.05
  -2   1  16    9.61    1.56
  -2   1  15   55.04    3.69
   2   1 -15   51.76    3.13
  -2   1  14   78.82    5.12
   2   1 -14   73.53    4.10
   2   1 -13   66.68    4.15
  -2   1  13   74.09    4.59
   2   1 -12  267.35    8.17
  -2   1  12  280.88    9.31
   2   1 -11   57.00    3.95
   2   1 -11   58.59    4.62
  -2   1  11   60.02    4.44
  -2   1  10  479.65   12.20
   2   1 -10  494.95   10.49
   2   1  -9    6.38    1.67
   2   1  -8   98.62    4.90
   2   1  -7  254.55    7.15
   2   1  -6  259.14    6.64
   2   1  -5   31.25    2.21
   2   1  -4  454.45    6.89
   2   1  -3 1613.58    6.70
   2   1  -3 1658.40   11.50
   2   1  -2 3730.99    7.50
   2   1  -2 3944.01   15.48
  -2   1  -1 6461.12   19.04
  -2   1  -2  291.56    5.29
  -2   1  -3 1284.01   13.08
  -2   1  -4 1840.38   17.81
  -2   1  -5 2086.19   21.19
  -2   1  -6  857.45   14.92
  -2   1  -7   71.23    4.80
  -2   1  -8   77.29    5.40
   2   1   9   32.04    3.08
   2   1   9   33.94    3.06
  -2   1  -9   31.31    3.82
   2   1  10   39.60    3.48
   2   1  10   46.84    3.81
  -2   1 -10   39.72    4.44
   2   1  11   37.44    3.37
   2   1  11   41.14    3.69
  -2   1 -11   46.35    3.51
   2   1  12   80.09    4.81
   2   1  12   68.01    4.25
   2   1  13   21.39    2.30
   2   1  13   23.64    2.54
   2   1  14   29.32    2.49
   2   1  15   16.71    1.58
  -2   2  15    3.76    1.29
  -2   2  14   72.86    4.36
   2   2 -13  295.72    8.00
   2   2 -12   22.59    2.50
   2   2 -11  532.91   13.12
   2   2 -11  516.77   10.72
   2   2 -10   76.80    4.09
   2   2 -10   71.26    4.73
   2   2  -9   58.68    4.03
   2   2  -9   67.00    3.58
   2   2  -8    3.00    1.34
   2   2  -7  219.10    6.57
   2   2  -6  558.03    9.67
   2   2  -5  710.86   10.01
   2   2  -4 1822.46   14.66
   2   2  -3  215.33    4.64
  -2   2  -1  309.60    3.51
  -2   2  -2 1653.49   10.68
  -2   2  -3   49.65    2.39
  -2   2  -4   96.91    3.83
  -2   2  -5  305.66    7.52
  -2   2  -6   95.68    4.70
  -2   2  -7   69.92    4.40
  -2   2  -8  197.74    7.80
   2   2   9   16.74    2.23
  -2   2  -9   18.77    2.83
   2   2  10   76.14    4.69
  -2   2 -10   77.15    5.47
   2   2  11   10.80    2.05
   2   2  12   41.15    3.28
   2   2  13   42.87    3.03
   2   2  14    2.66    0.90
   2   3 -10   17.49    2.45
   2   3  -9   68.24    4.48
   2   3  -8  352.81    9.35
   2   3  -7  122.37    5.19
   2   3  -6  337.62    7.93
   2   3  -5  151.67    5.02
  -2   3  -3  286.35    5.20
  -2   3  -4  289.25    5.98
  -2   3  -5  174.60    5.19
  -2   3  -6   55.84    3.31
  -2   3  -7  279.82    7.97
  -2   3  -8   74.10    4.46
  -2   3  -9   29.21    3.08
   3  -9  -2   20.94    1.35
  -3  -9   2   21.75    1.83
  -3  -9   1    2.31    0.95
   3  -9  -1    3.17    0.66
   3  -9   0    3.42    0.66
   3  -9   0    4.01    0.83
   3  -9   1   21.15    1.51
   3  -8  -8   21.83    1.48
  -3  -8   8   18.69    1.78
  -3  -8   7    5.53    1.30
   3  -8  -7    5.25    0.94
   3  -8  -6   28.60    2.05
  -3  -8   6   25.78    2.57
  -3  -8   5   52.81    3.73
   3  -8  -5   58.95    3.07
   3  -8  -4   11.40    1.62
  -3  -8   4   11.35    2.21
   3  -8  -4   12.96    1.61
   3  -8  -3   46.22    3.09
  -3  -8   3   46.42    3.74
   3  -8  -3   46.79    2.92
   3  -8  -2    6.42    1.39
  -3  -8   2    6.03    1.86
   3  -8  -2    6.23    1.49
  -3  -8   1    1.36    1.40
   3  -8  -1    1.81    1.17
  -3  -8   1    4.64    1.75
   3  -8  -1    0.95    0.90
  -3  -8   0   48.28    3.95
   3  -8   0   42.93    3.09
   3  -8   0   43.82    2.85
  -3  -8   0   35.05    3.57
  -3  -8  -1   23.67    2.85
   3  -8   1   21.79    2.07
  -3  -8  -1   19.33    2.81
   3  -8   2    2.83    0.97
  -3  -8  -2    0.13    1.35
  -3  -8  -2    3.36    1.67
  -3  -8  -3   12.78    1.96
   3  -8   3   10.37    1.35
  -3  -8  -3    9.96    2.37
  -3  -8  -4   17.00    2.06
   3  -8   4   13.65    1.44
  -3  -8  -4   14.78    2.62
  -3  -8  -5    2.10    1.53
  -3  -8  -5    3.57    1.06
   3  -8   5    2.35    0.73
   3  -8   5    1.52    0.75
  -3  -8  -6   -0.75    1.37
   3  -8   6    0.41    0.65
  -3  -7  11   12.39    1.45
   3  -7 -11   15.41    1.18
  -3  -7  11   12.49    1.48
   3  -7 -10   20.99    1.64
  -3  -7  10   15.08    1.89
  -3  -7   9   12.09    1.97
   3  -7  -9   13.53    1.55
   3  -7  -8   16.24    1.82
  -3  -7   8   14.45    2.29
  -3  -7   7   11.72    2.20
   3  -7  -7   11.04    1.59
   3  -7  -7   14.82    1.91
  -3  -7   6    2.76    1.55
   3  -7  -6    3.71    1.29
   3  -7  -6    2.53    1.21
   3  -7  -5    5.07    1.49
   3  -7  -5    5.57    1.34
  -3  -7   5    6.84    2.23
  -3  -7   4   41.46    4.38
   3  -7  -4   44.95    3.58
   3  -7  -4   48.24    3.46
   3  -7  -3    7.92    1.69
  -3  -7   3    7.53    2.36
   3  -7  -3    8.12    1.79
   3  -7  -2   34.79    3.01
  -3  -7   2   32.55    3.94
   3  -7  -1    8.48    1.78
  -3  -7   1    4.47    2.05
  -3  -7   0   34.38    3.84
   3  -7   0   32.82    2.89
   3  -7   1   49.54    3.41
  -3  -7  -1   45.73    5.26
  -3  -7  -1   57.87    4.74
   3  -7   2    4.60    1.36
  -3  -7  -2    5.06    1.93
   3  -7   2    3.42    1.26
  -3  -7  -2    3.81    2.44
   3  -7   3   26.20    2.64
   3  -7   3   21.89    2.39
  -3  -7  -3   26.25    3.10
  -3  -7  -3   21.07    4.04
   3  -7   4   15.13    2.08
  -3  -7  -4   14.07    3.59
  -3  -7  -4   15.99    2.50
   3  -7   4   13.47    1.85
  -3  -7  -5   62.33    6.23
   3  -7   5   62.32    3.44
   3  -7   5   65.55    3.92
  -3  -7  -5   70.09    4.38
   3  -7   6   48.53    3.36
  -3  -7  -6   46.11    5.19
   3  -7   6   43.26    2.77
  -3  -7  -6   50.88    3.45
   3  -7   7   -0.29    0.69
   3  -7   7    1.08    1.21
   3  -7   8   23.58    2.27
  -3  -7  -8   18.82    3.34
  -3  -7  -9   84.23    5.32
   3  -7   9   81.59    3.45
  -3  -6  13   18.78    1.78
  -3  -6  12    3.98    1.53
   3  -6 -12    6.60    1.01
   3  -6 -11    7.12    1.20
  -3  -6  11    6.41    2.12
   3  -6 -10    6.63    1.41
  -3  -6  10    5.62    2.28
   3  -6  -9   44.15    3.10
  -3  -6   9   37.17    4.22
   3  -6  -8    4.62    1.41
  -3  -6   8    3.37    2.48
   3  -6  -8    5.47    1.34
  -3  -6   7   39.69    4.61
   3  -6  -7   40.64    3.17
   3  -6  -7   43.24    3.27
   3  -6  -6   93.34    4.89
   3  -6  -6  104.82    5.02
  -3  -6   6   93.34    6.66
   3  -6  -5   38.08    3.35
   3  -6  -5   42.19    3.33
  -3  -6   5   35.78    4.48
   3  -6  -4  333.17   11.80
   3  -6  -4  320.32    9.17
  -3  -6   4  301.98   11.50
   3  -6  -4  327.89    8.85
   3  -6  -3   57.24    3.79
  -3  -6   3   55.08    7.72
   3  -6  -3   56.31    5.28
  -3  -6   3   51.59    4.93
   3  -6  -2  237.99   10.77
  -3  -6   2  219.56    9.16
  -3  -6   2  214.86   13.75
   3  -6  -2  232.38    7.38
  -3  -6   1  278.55   13.97
   3  -6  -1  316.86    8.51
  -3  -6   1  291.79   15.41
  -3  -6   1  284.10   10.41
  -3  -6   0   24.25    4.89
   3  -6   0   26.30    2.61
  -3  -6   0   31.35    3.55
  -3  -6   0   33.22    5.76
   3  -6   0   31.11    4.31
   3  -6   1   87.97    4.57
   3  -6   1  100.56    7.56
  -3  -6  -1   81.86    8.20
   3  -6   1   98.09    4.84
  -3  -6  -1   92.32    5.72
  -3  -6  -2   57.58    6.73
   3  -6   2   73.80    6.61
  -3  -6  -2   59.65    6.26
  -3  -6  -2   66.19    4.86
   3  -6   2   67.04    4.04
   3  -6   2   67.48    4.19
  -3  -6  -3   32.10    4.84
   3  -6   3   36.85    3.30
   3  -6   3   38.65    3.11
  -3  -6  -3   36.90    3.59
  -3  -6  -4  376.08   10.62
   3  -6   4  359.03    9.97
  -3  -6  -4  357.14   14.50
  -3  -6  -5  116.26    5.74
   3  -6   5  109.92    5.77
  -3  -6  -5  104.64    8.43
   3  -6   5   99.53    4.79
  -3  -6  -6   86.63    7.90
   3  -6   6   83.09    4.28
   3  -6   6   94.39    5.46
  -3  -6  -6   91.36    4.95
  -3  -6  -7   69.26    7.01
   3  -6   7   63.74    3.58
   3  -6   7   78.03    4.92
  -3  -6  -7   78.64    4.33
  -3  -6  -8   35.06    5.23
   3  -6   8   37.97    3.44
   3  -6   8   29.91    2.39
   3  -6   9   24.80    2.67
  -3  -6  -9   24.61    4.32
  -3  -6 -10   74.96    6.10
   3  -6  10   72.73    3.85
  -3  -6 -11   38.65    3.75
   3  -6  11   32.78    2.30
  -3  -5  14   11.32    1.59
   3  -5 -13    8.33    1.19
   3  -5 -13    8.61    1.37
  -3  -5  13    5.37    1.76
   3  -5 -12   43.60    3.16
   3  -5 -12   44.22    2.74
  -3  -5  12   39.63    3.83
   3  -5 -11   45.58    3.04
  -3  -5  11   36.10    4.23
   3  -5 -11   40.80    3.52
   3  -5 -10   94.05    5.54
   3  -5 -10  101.26    4.79
  -3  -5  10   98.18    6.60
   3  -5  -9   28.13    2.65
   3  -5  -9   27.46    2.60
  -3  -5   9   25.64    4.02
   3  -5  -9   22.31    2.96
   3  -5  -8   85.92    4.49
   3  -5  -8   78.85    5.23
   3  -5  -8   85.51    4.44
  -3  -5   8   86.21    6.43
   3  -5  -7  231.29    7.18
   3  -5  -7  216.62    7.15
   3  -5  -7  213.01    7.19
  -3  -5   7  219.07    9.54
   3  -5  -6    6.26    1.41
   3  -5  -6    7.72    1.67
   3  -5  -6    5.42    1.29
  -3  -5   6    4.83    2.34
   3  -5  -5  205.72    6.48
  -3  -5   5  205.04    8.92
   3  -5  -5  220.80    8.54
   3  -5  -5  200.96    6.97
   3  -5  -5  223.38    6.95
   3  -5  -4  299.51    8.43
   3  -5  -4  315.18    7.56
   3  -5  -4  314.04   10.77
   3  -5  -4  324.36    8.23
  -3  -5   4  305.36   10.68
  -3  -5   3   22.22    4.18
   3  -5  -3   25.23    3.46
   3  -5  -3   23.26    2.05
  -3  -5   3   16.28    2.79
   3  -5  -3   24.92    2.44
  -3  -5   2   86.30    5.56
   3  -5  -2   77.48    4.02
   3  -5  -2   79.84    6.00
  -3  -5   2   75.44    6.75
   3  -5  -1  291.22    7.58
  -3  -5   1  307.67   10.04
   3  -5  -1  309.33   11.83
   3  -5   0   92.34    4.34
  -3  -5   0   91.44    5.26
  -3  -5   0   95.95    7.92
   3  -5   0  100.88    7.04
   3  -5   1  121.86    7.79
   3  -5   1  111.20    4.97
  -3  -5  -1  107.84    8.46
   3  -5   1  101.26    4.54
  -3  -5  -1  102.15    5.41
   3  -5   2   48.13    3.52
   3  -5   2   51.87    5.35
  -3  -5  -2   47.41    3.69
   3  -5   2   45.28    3.10
  -3  -5  -2   47.59    6.69
  -3  -5  -2   46.21    6.09
   3  -5   3   14.38    2.18
  -3  -5  -3   11.62    2.04
   3  -5   3   18.39    3.45
  -3  -5  -3    9.56    3.79
  -3  -5  -3   16.92    4.38
   3  -5   4   17.79    1.94
  -3  -5  -4   17.56    2.39
  -3  -5  -4   13.32    3.34
   3  -5   4   21.22    3.52
   3  -5   4   20.60    2.82
  -3  -5  -5   55.50    6.18
  -3  -5  -5   57.22    3.88
  -3  -5  -5   52.94    5.81
   3  -5   5   61.31    4.57
   3  -5   5   68.49    5.66
   3  -5   5   61.69    3.62
  -3  -5  -6   25.74    4.78
  -3  -5  -6   34.09    2.96
   3  -5   6   37.08    2.92
   3  -5   6   33.82    3.68
  -3  -5  -6   29.53    5.15
   3  -5   7   28.60    3.52
  -3  -5  -7   25.73    5.10
   3  -5   7   30.31    2.70
  -3  -5  -8   80.93    7.66
   3  -5   8   86.22    4.45
   3  -5   8   86.40    5.58
   3  -5   9   44.20    4.00
   3  -5   9   45.77    3.25
  -3  -5  -9   45.39    5.96
  -3  -5 -10    8.56    3.66
   3  -5  10    7.38    1.65
   3  -5  10    7.47    2.01
   3  -5  11   32.29    2.50
   3  -5  11   31.56    2.75
  -3  -5 -11   36.11    4.70
  -3  -5 -12    1.30    1.83
   3  -5  12    1.28    0.90
   3  -5  12    2.18    0.97
  -3  -5 -13    8.17    1.73
   3  -4 -15   23.86    1.72
  -3  -4  14    1.56    1.12
   3  -4 -14    2.80    1.11
   3  -4 -13   14.95    1.72
   3  -4 -13   12.07    2.00
  -3  -4  13   12.90    1.85
  -3  -4  13   13.59    2.50
   3  -4 -12  186.36    7.46
   3  -4 -12  193.87    6.03
  -3  -4  12  181.96    6.53
  -3  -4  12  181.13    8.19
   3  -4 -11   18.70    2.93
  -3  -4  11   19.39    2.50
   3  -4 -11   20.80    2.21
  -3  -4  11   17.26    3.25
   3  -4 -10   16.69    2.15
   3  -4 -10   17.08    2.87
   3  -4 -10   17.65    2.03
  -3  -4  10   15.92    2.39
  -3  -4  10   17.52    3.49
  -3  -4   9  190.83    8.92
   3  -4  -9  190.01    6.32
   3  -4  -9  194.52    6.37
   3  -4  -9  194.80    7.28
   3  -4  -9  182.96    8.12
   3  -4  -8  169.36    6.63
   3  -4  -8  164.30    7.58
  -3  -4   8  165.06    8.06
   3  -4  -8  180.62    6.03
   3  -4  -8  172.56    6.05
   3  -4  -7   23.93    2.92
   3  -4  -7   28.66    2.54
   3  -4  -7   29.47    2.48
  -3  -4   7   28.29    3.55
   3  -4  -7   27.96    2.66
   3  -4  -6   16.71    1.93
   3  -4  -6   16.06    1.94
  -3  -4   6   16.90    2.84
   3  -4  -6   17.26    1.93
   3  -4  -5  596.60   10.49
   3  -4  -5  619.55   12.56
  -3  -4   4  450.64   12.95
   3  -4  -4  467.72   11.50
   3  -4  -4  472.61    8.78
   3  -4  -3  723.62   10.18
   3  -4  -3  720.33   14.82
   3  -4  -2  173.43    4.70
  -3  -4   2  173.24    8.47
   3  -4  -2  182.67    7.89
   3  -4  -1  215.76    8.87
  -3  -4   1  207.33    9.31
   3  -4  -1  217.47    4.94
   3  -4   0  199.00    4.50
   3  -4   0  205.22    8.66
  -3  -4   0  203.60    9.58
   3  -4   1  283.32   10.40
  -3  -4  -1  265.10   11.13
   3  -4   1  287.30    5.16
   3  -4   2   47.95    4.49
  -3  -4  -2   48.01    5.58
   3  -4   3  407.66   12.47
  -3  -4  -3  429.03   15.16
   3  -4   4   40.74    4.07
  -3  -4  -4   43.36    4.51
  -3  -4  -4   43.59    5.66
   3  -4   4   39.03    3.39
  -3  -4  -5  158.29    8.62
   3  -4   5  155.60    5.30
   3  -4   5  154.15    6.81
   3  -4   5  167.42    7.65
   3  -4   6  490.69   12.69
  -3  -4  -6  492.56   15.82
  -3  -4  -6  456.95   15.82
   3  -4   6  475.81    9.74
   3  -4   7  282.91   10.00
  -3  -4  -7  292.84   12.85
   3  -4   7  285.45    7.91
  -3  -4  -7  271.78   13.29
  -3  -4  -8  239.90   11.95
   3  -4   8  254.62    9.39
  -3  -4  -8  244.84   13.38
   3  -4   8  263.63    7.82
   3  -4   9   92.50    5.81
  -3  -4  -9   92.20    7.89
   3  -4   9   93.45    4.91
   3  -4  10   96.88    5.47
   3  -4  10  106.34    5.15
  -3  -4 -10   95.03    7.90
   3  -4  11  119.11    5.54
   3  -4  11  129.47    5.47
  -3  -4 -11  130.92    8.47
   3  -4  12   10.18    1.57
   3  -4  12   12.81    1.94
  -3  -4 -12    9.30    2.73
   3  -4  13   39.33    2.60
  -3  -4 -13   41.97    3.85
  -3  -4 -14   24.23    2.18
   3  -4  14   22.02    1.65
  -3  -3  16   12.11    1.34
   3  -3 -16   14.10    1.29
   3  -3 -15   29.58    2.31
  -3  -3  15   29.15    2.43
   3  -3 -14   33.88    2.93
  -3  -3  14   31.09    2.97
  -3  -3  13   16.34    2.87
   3  -3 -13   15.44    2.49
   3  -3 -13   14.85    1.81
  -3  -3  13   13.14    2.53
  -3  -3  12   13.03    3.09
   3  -3 -12   11.69    2.38
   3  -3 -12   10.11    1.61
  -3  -3  12   11.04    2.41
   3  -3 -11  237.92    7.06
  -3  -3  11  227.72    8.57
  -3  -3  11  231.79    9.65
   3  -3 -11  234.09    9.06
  -3  -3  10   18.20    3.15
   3  -3 -10   22.08    3.01
   3  -3 -10   22.31    2.21
   3  -3 -10   22.98    2.32
  -3  -3  10   20.36    3.06
   3  -3 -10   23.21    2.83
   3  -3  -9   99.56    4.44
   3  -3  -9   94.36    4.28
   3  -3  -9   97.81    5.21
  -3  -3   9   98.04    5.98
   3  -3  -9   93.77    5.66
   3  -3  -8  119.59    6.11
   3  -3  -8  121.61    4.75
   3  -3  -8  120.17    5.43
   3  -3  -8  120.61    4.62
  -3  -3   8  120.82    6.27
   3  -3  -7   35.90    2.95
  -3  -3   6  380.48    9.98
   3  -3  -6  384.98    8.57
   3  -3  -5  291.08    7.01
  -3  -3   5  285.42    8.52
   3  -3  -4   22.67    2.32
  -3  -3   4   27.38    3.15
   3  -3  -4   24.37    2.02
  -3  -3   3  465.46   10.89
   3  -3  -3  453.47    7.35
   3  -3  -3  445.89    9.83
   3  -3  -2  977.61   10.03
  -3  -3   2  966.56   15.79
   3  -3  -2  983.72   15.16
   3  -3  -1  876.26    8.92
  -3  -3   1  883.34   15.58
   3  -3   0  131.58    3.31
  -3  -3   0  131.65    6.68
   3  -3   0  133.37    6.17
   3  -3   1  138.90    3.38
  -3  -3  -1  134.44    7.15
   3  -3   1  133.10    6.12
  -3  -3  -2  258.27    9.89
   3  -3   2  248.44    8.29
   3  -3   2  253.84    4.53
   3  -3   3  495.99   11.56
  -3  -3  -3  537.12   14.60
  -3  -3  -4  509.40   14.84
   3  -3   4  482.86   11.11
   3  -3   5  208.45    7.10
  -3  -3  -6  121.66    7.73
  -3  -3  -7   11.36    3.06
   3  -3   7    6.57    1.95
   3  -3   7    6.60    1.60
   3  -3   7    7.21    1.55
  -3  -3  -7    7.82    2.94
   3  -3   8 1581.57   22.17
  -3  -3  -8 1598.07   27.98
   3  -3   8 1599.95   19.65
  -3  -3  -8 1573.93   31.77
   3  -3   8 1589.33   19.37
  -3  -3  -9   29.54    5.04
   3  -3   9   26.91    3.20
   3  -3   9   32.43    3.28
  -3  -3  -9   25.47    4.48
   3  -3   9   31.65    2.90
   3  -3  10   44.35    3.85
   3  -3  10   54.34    4.11
   3  -3  10   50.64    3.58
   3  -3  11   82.91    4.63
   3  -3  11   81.07    4.40
  -3  -3 -11   84.87    6.99
   3  -3  11   92.86    5.12
  -3  -3 -12  170.31    8.79
   3  -3  12  180.22    6.62
   3  -3  12  161.82    5.78
   3  -3  13   14.45    2.04
  -3  -3 -13   18.33    2.90
  -3  -3 -14   20.34    2.34
   3  -3  14   24.01    2.07
   3  -2 -16    2.63    0.85
  -3  -2  16    0.41    1.16
   3  -2 -15    3.66    1.31
  -3  -2  15    3.61    1.77
  -3  -2  14   31.78    3.64
   3  -2 -14   30.55    2.97
  -3  -2  13  120.43    6.76
   3  -2 -13  115.98    6.05
  -3  -2  13  111.61    6.17
   3  -2 -12  387.82    8.58
  -3  -2  12  393.64   11.79
   3  -2 -12  364.61    8.34
   3  -2 -12  392.11   11.01
   3  -2 -11   25.91    2.38
   3  -2 -11   24.95    2.34
  -3  -2  11   30.02    3.74
   3  -2 -11   28.77    3.16
   3  -2 -11   24.33    3.19
   3  -2 -10  253.09    8.99
   3  -2 -10  266.07    7.05
   3  -2 -10  278.04    7.09
  -3  -2  10  267.01    9.36
   3  -2 -10  270.74    9.25
  -3  -2   9   67.57    4.62
   3  -2  -9   68.62    4.60
   3  -2  -9   61.36    4.49
   3  -2  -9   68.23    3.48
   3  -2  -9   73.22    3.51
   3  -2  -8  268.70    8.33
  -3  -2   7  307.31    7.47
   3  -2  -7  300.38    8.12
  -3  -2   6  616.45   10.10
   3  -2  -6  642.02   10.74
  -3  -2   5  444.53    8.37
   3  -2  -5  467.77    8.09
  -3  -2   4  341.16    7.20
   3  -2  -4  342.90    5.76
   3  -2  -4  342.29    6.41
   3  -2  -3   96.06    3.67
   3  -2  -3   97.67    2.20
  -3  -2   3  100.12    3.96
   3  -2  -3   98.83    3.11
   3  -2  -2  170.22    5.05
  -3  -2   2  167.51    5.17
   3  -2  -2  165.20    3.64
   3  -2  -1   24.83    2.20
   3  -2  -1   23.76    1.37
  -3  -2   1   24.52    2.30
   3  -2   0  334.82    6.69
   3  -2   0  310.40    4.46
  -3  -2   0  334.02    8.05
   3  -2   0  333.46    7.40
   3  -2   1  392.66    5.09
   3  -2   1  368.97    7.96
  -3  -2  -1  375.62    9.03
   3  -2   1  374.83    6.89
  -3  -2  -2  873.86   14.70
   3  -2   2  853.67   10.03
  -3  -2  -3   86.66    5.29
   3  -2   3   82.06    3.13
   3  -2   3   74.39    3.67
  -3  -2  -4  582.20   13.31
   3  -2   4  603.11    8.33
   3  -2   5   96.29    3.46
  -3  -2  -5   83.48    5.51
   3  -2   6  318.85    6.43
  -3  -2  -6  297.59   10.72
  -3  -2  -7  356.81   13.18
  -3  -2  -8   31.55    4.70
   3  -2   8   35.69    3.11
  -3  -2  -8   34.76    4.26
   3  -2   8   34.02    3.20
   3  -2   8   33.47    3.04
  -3  -2  -9  277.79   13.68
  -3  -2  -9  293.77   11.82
   3  -2   9  298.21    8.94
   3  -2   9  285.94    8.62
  -3  -2 -10  224.38   10.53
   3  -2  10  224.04    8.06
   3  -2  10  222.87    7.78
  -3  -2 -10  209.46   12.33
  -3  -2 -11   26.76    4.03
   3  -2  11   29.92    3.32
   3  -2  11   30.51    3.05
   3  -2  12   89.79    5.03
   3  -2  12   78.62    4.48
  -3  -2 -12   85.44    6.15
  -3  -2 -13   24.99    3.19
   3  -2  13   29.40    2.90
   3  -2  13   25.52    2.43
  -3  -2 -14    6.79    1.58
   3  -2  14    8.43    1.61
   3  -2  15   16.52    1.57
  -3  -1  17    3.05    0.95
   3  -1 -16   15.74    1.67
  -3  -1  16   15.66    2.11
   3  -1 -15    2.00    1.21
  -3  -1  15    2.61    2.02
   3  -1 -14   47.18    3.60
  -3  -1  14   54.13    4.87
   3  -1 -13    0.46    1.38
  -3  -1  12   14.70    2.72
   3  -1 -12   14.24    2.39
   3  -1 -11  471.50    9.12
   3  -1 -11  436.80   12.01
  -3  -1  11  459.02   11.89
   3  -1 -11  458.68    9.45
   3  -1 -11  473.79   11.63
   3  -1 -10   88.59    3.83
   3  -1 -10   87.65    4.96
   3  -1 -10   89.91    4.06
  -3  -1  10   85.61    4.99
  -3  -1  10   91.94    6.32
   3  -1 -10   85.46    5.18
   3  -1  -9  216.17    7.77
   3  -1  -8  198.30    7.01
  -3  -1   8  202.49    5.43
   3  -1  -7 1142.22   15.22
  -3  -1   7 1116.65   12.31
  -3  -1   6   28.08    2.05
   3  -1  -6   30.15    2.42
  -3  -1   5 1071.85   11.09
   3  -1  -5 1068.75   11.83
  -3  -1   4  109.10    3.47
   3  -1  -4  106.23    3.26
   3  -1  -4  110.83    3.24
  -3  -1   3   26.51    1.78
   3  -1  -3   26.93    1.27
   3  -1  -3   29.03    1.53
  -3  -1   2 1740.13   12.90
   3  -1  -2 1727.66    6.56
   3  -1  -1 2173.47   13.22
   3  -1  -1 2148.39   10.69
  -3  -1   1 2183.47   14.69
   3  -1   0  282.82    4.55
   3  -1   0  300.77    3.98
  -3  -1  -1  335.63    6.60
   3  -1   1  348.77    4.30
  -3  -1  -2  858.77   11.24
   3  -1   2  803.84    7.51
  -3  -1  -3  725.59   11.16
   3  -1   3  700.15    7.11
  -3  -1  -4 1427.93   16.19
  -3  -1  -4 1459.42   17.63
   3  -1   4 1429.68   10.73
  -3  -1  -5  491.81   11.74
   3  -1   5  506.46    6.72
  -3  -1  -6  131.02    7.00
   3  -1   6  135.29    3.68
  -3  -1  -7  108.10    7.15
   3  -1   7  118.04    3.70
   3  -1   8  104.82    4.99
  -3  -1  -8  102.20    7.53
   3  -1   8  104.04    5.04
  -3  -1  -9  189.43   10.79
   3  -1   9  202.98    7.40
   3  -1   9  188.19    7.20
  -3  -1  -9  205.51    9.27
   3  -1  10   52.58    4.01
  -3  -1 -10   51.00    4.88
   3  -1  10   48.05    3.96
  -3  -1 -10   49.25    5.91
  -3  -1 -11   63.15    5.33
   3  -1  11   54.62    4.12
   3  -1  11   57.07    4.16
   3  -1  12    1.96    1.28
  -3  -1 -12    0.39    1.55
   3  -1  12    1.53    1.55
  -3  -1 -13   54.65    4.08
   3  -1  13   54.19    3.70
   3  -1  13   50.25    3.57
  -3  -1 -14   43.93    3.05
   3  -1  14   40.52    2.88
   3  -1  14   44.70    2.94
   3  -1  15    1.89    0.85
  -3   0  17    9.04    1.26
   3   0 -16    4.48    1.08
  -3   0  16    3.50    1.51
   3   0 -15    3.14    1.16
  -3   0  15    6.94    2.27
   3   0 -14   37.42    3.14
   3   0 -13   67.40    4.31
   3   0 -12   -0.58    1.45
   3   0 -11   88.05    5.36
  -3   0  11   93.62    6.06
  -3   0  11   92.51    5.08
   3   0 -11   87.04    4.80
   3   0 -10  102.44    4.32
   3   0 -10   94.11    5.26
   3   0 -10   96.16    4.85
  -3   0  10  104.51    5.08
  -3   0  10   92.73    6.06
   3   0  -9  210.24    7.40
   3   0  -8  173.02    6.29
   3   0  -7  314.61    7.75
   3   0  -6   47.49    2.88
   3   0  -5  396.69    6.97
   3   0  -4 1113.57    8.72
   3   0  -4 1123.87   10.07
   3   0  -3   52.53    1.72
   3   0  -3   55.38    1.98
   3   0  -2 9901.84   20.59
   3   0  -2 9999.00   22.08
   3   0  -1 6239.10   15.50
   3   0  -1 5949.87   15.29
   3   0   0 4426.73   13.49
   3   0   0 4285.95   13.09
  -3   0  -1  147.26    3.08
  -3   0  -2  461.81    5.82
  -3   0  -3   55.50    2.24
  -3   0  -3   52.43    3.01
  -3   0  -4   25.38    2.58
  -3   0  -5  266.19    8.64
  -3   0  -6  542.46   13.34
  -3   0  -7  477.08   13.71
   3   0   8   50.98    2.64
   3   0   8   55.56    3.72
  -3   0  -8   50.87    5.18
  -3   0  -9    5.62    2.10
   3   0   9    0.75    1.31
  -3   0  -9    2.57    2.33
   3   0   9   -1.06    1.71
  -3   0 -10  328.64   10.50
   3   0  10  307.91    9.46
  -3   0 -10  314.70   13.28
   3   0  11   68.90    4.61
  -3   0 -11   78.80    5.10
   3   0  12  261.41    8.05
   3   0  12  284.18    8.88
   3   0  13    0.21    1.39
   3   0  13    1.76    1.33
   3   0  14   46.98    2.87
   3   0  14   58.57    3.39
   3   0  15   71.87    3.11
  -3   1  16   11.78    1.77
   3   1 -15    1.67    1.02
  -3   1  15    3.83    1.99
   3   1 -14   43.05    3.24
   3   1 -13    1.86    1.40
   3   1 -12   14.72    2.20
  -3   1  11  464.31   12.09
   3   1 -11  444.25   10.24
   3   1 -11  429.77   11.50
   3   1 -10   86.71    4.43
   3   1 -10   79.17    4.74
   3   1  -9  197.35    7.06
   3   1  -8  179.83    6.31
   3   1  -7 1074.64   14.07
   3   1  -6   29.12    2.39
   3   1  -5  992.48    7.73
   3   1  -5 1009.18   11.23
   3   1  -4  105.23    3.34
   3   1  -4   96.45    2.03
   3   1  -3   27.42    0.94
   3   1  -3   26.58    0.64
   3   1  -2 1721.51    6.74
  -3   1   0  305.70    3.27
  -3   1  -1  322.53    4.85
  -3   1  -2  784.45    9.37
  -3   1  -2  757.70    4.79
  -3   1  -3  642.83    9.99
  -3   1  -4 1315.89   16.21
  -3   1  -5  464.70   10.80
  -3   1  -6  120.91    6.19
  -3   1  -7  107.59    6.35
   3   1   8  106.03    5.13
  -3   1  -8   99.84    6.46
   3   1   9  194.28    7.29
  -3   1  -9  193.92    9.46
   3   1  10   47.27    3.59
   3   1  10   43.13    3.62
  -3   1 -10   53.28    5.32
   3   1  11   51.90    3.61
   3   1  11   63.91    4.45
   3   1  12    3.61    1.48
   3   1  13   49.93    3.49
   3   1  14   41.54    2.81
   3   1  15    2.21    0.72
  -3   2  15    5.48    1.60
   3   2 -13  104.95    4.83
   3   2 -12  366.25    9.13
   3   2 -11   24.48    2.63
   3   2 -11   23.96    2.96
   3   2 -10  254.96    8.60
   3   2 -10  256.93    7.38
   3   2  -9   67.99    3.71
   3   2  -9   65.97    4.20
   3   2  -8  247.69    7.52
   3   2  -7  273.73    7.35
   3   2  -6  575.08    9.90
   3   2  -5  436.07    7.94
   3   2  -4  322.84    6.34
  -3   2  -1  315.54    3.29
  -3   2  -2  756.05    7.63
  -3   2  -3   77.45    3.12
  -3   2  -4  530.94    9.31
  -3   2  -5   81.49    4.21
  -3   2  -6  276.67    8.34
  -3   2  -7  335.10    9.99
   3   2   8   34.65    3.02
  -3   2  -8   30.95    3.45
  -3   2  -9  261.72    9.94
   3   2   9  271.86    8.57
  -3   2 -10  209.06    9.20
   3   2  10  203.46    7.49
   3   2  11   30.29    3.06
   3   2  12   71.24    4.18
   3   2  13   26.69    2.35
   3   2  14    6.26    1.04
   3   3 -10   22.13    2.71
   3   3  -9   85.93    4.99
   3   3  -8  109.38    5.24
   3   3  -7   31.82    2.78
  -3   3  -4  402.98    6.93
  -3   3  -5  178.21    5.30
  -3   3  -6  118.67    4.80
  -3   3  -7    6.14    1.50
   3   3   7    9.05    1.81
   3   3   8 1432.57   18.44
   3   3   9   30.44    2.83
   3   3  10   42.26    3.24
   3   3  11   75.53    4.10
   4  -8  -8   12.80    1.05
  -4  -8   8   10.77    1.40
  -4  -8   7   17.95    2.01
   4  -8  -7   18.69    1.44
   4  -8  -6    2.48    0.82
  -4  -8   6    3.27    1.31
   4  -8  -6    4.52    1.00
   4  -8  -5   77.53    3.41
  -4  -8   5   86.57    4.68
   4  -8  -5   87.63    3.37
   4  -8  -4   12.11    1.55
   4  -8  -4   11.22    1.63
  -4  -8   4   10.60    2.14
   4  -8  -3   40.14    2.49
  -4  -8   3   44.78    3.70
   4  -8  -3   41.90    2.83
   4  -8  -2   74.14    3.37
   4  -8  -2   81.36    3.97
  -4  -8   2   76.30    5.02
  -4  -8   2   64.67    4.74
  -4  -8   1   11.18    2.27
   4  -8  -1    7.60    1.24
   4  -8  -1    9.42    1.64
  -4  -8   1    6.30    2.16
   4  -8   0   53.41    3.30
  -4  -8   0   46.17    4.34
   4  -8   0   49.41    2.74
   4  -8   1   30.47    2.12
  -4  -8  -1   24.50    3.40
   4  -8   1   30.22    2.53
   4  -8   2   61.66    2.84
  -4  -8  -2   58.37    4.93
   4  -8   3   26.89    1.80
  -4  -8  -3   23.49    3.37
  -4  -8  -4    7.64    2.41
   4  -8   4    9.64    1.22
  -4  -8  -5   -1.03    1.79
   4  -8   5    0.90    0.63
  -4  -8  -6    0.23    1.49
   4  -7 -11    3.21    0.59
  -4  -7  11    2.15    0.90
  -4  -7  10    2.19    1.14
   4  -7 -10    2.91    0.75
  -4  -7  10    5.26    1.33
   4  -7  -9   12.63    1.41
  -4  -7   9    8.83    1.84
  -4  -7   8    6.06    1.79
   4  -7  -8    8.55    1.28
  -4  -7   7    0.10    1.38
   4  -7  -7    0.36    0.81
   4  -7  -7   -0.65    0.96
  -4  -7   6    6.23    2.28
   4  -7  -6    4.20    1.30
   4  -7  -6    5.05    1.45
  -4  -7   5   69.73    5.55
   4  -7  -5   69.63    4.11
   4  -7  -5   65.88    3.72
   4  -7  -4   30.72    2.67
  -4  -7   4   31.60    3.83
   4  -7  -4   35.07    3.10
   4  -7  -3   73.75    4.40
   4  -7  -3   73.39    4.03
  -4  -7   3   70.38    5.71
   4  -7  -2   47.83    3.29
  -4  -7   2   48.28    4.65
   4  -7  -2   49.07    3.78
   4  -7  -1  184.27    6.23
  -4  -7   1  191.49    8.90
   4  -7   0   27.66    2.56
  -4  -7   0   32.03    3.75
   4  -7   1   48.92    3.23
  -4  -7  -1   42.83    5.81
  -4  -7  -2   32.26    3.49
  -4  -7  -2   24.48    4.63
   4  -7   2   28.65    2.48
   4  -7   2   28.67    2.57
  -4  -7  -3   46.63    3.96
   4  -7   3   37.36    2.68
   4  -7   3   43.26    3.18
  -4  -7  -4   37.82    3.32
   4  -7   4   30.46    2.34
  -4  -7  -4   30.79    4.99
   4  -7   4   31.29    2.77
   4  -7   5    3.56    1.00
  -4  -7  -5    4.14    3.06
   4  -7   5    5.82    1.56
  -4  -7  -6    2.70    2.64
   4  -7   6    5.73    1.50
  -4  -7  -7   19.45    3.78
   4  -7   7   17.91    2.06
  -4  -7  -8   50.40    5.11
   4  -7   8   46.69    2.79
  -4  -7  -9   19.22    2.97
   4  -7   9   15.12    1.48
   4  -6 -13   11.59    1.08
  -4  -6  12    0.51    1.36
   4  -6 -12    2.18    0.71
   4  -6 -11    2.57    0.88
  -4  -6  11    4.04    2.05
   4  -6 -10   10.82    1.54
  -4  -6  10    8.95    2.59
  -4  -6   9   25.98    3.90
   4  -6  -9   20.68    2.06
   4  -6  -9   24.48    2.28
   4  -6  -8    6.18    1.38
  -4  -6   8    7.07    3.05
   4  -6  -8    4.87    1.35
   4  -6  -7   15.71    2.05
  -4  -6   7   12.36    3.46
   4  -6  -7   17.81    2.27
   4  -6  -6    2.61    1.17
   4  -6  -6    2.70    1.41
  -4  -6   6    1.65    2.40
   4  -6  -5  138.30    5.60
   4  -6  -5  140.25    6.16
  -4  -6   5  133.29    8.00
   4  -6  -4   24.08    2.53
   4  -6  -4   21.82    2.60
  -4  -6   4   20.16    3.76
   4  -6  -3   51.09    3.52
   4  -6  -3   53.60    3.87
  -4  -6   3   47.25    5.07
   4  -6  -2  193.08    6.53
  -4  -6   2  184.72    9.22
   4  -6  -1  199.25    6.66
  -4  -6   1  205.76    9.32
  -4  -6   1  189.93   13.46
  -4  -6   1  189.50   12.13
   4  -6   0   11.10    1.80
  -4  -6   0   11.17    2.38
   4  -6   0   13.36    2.86
   4  -6   0   14.10    2.00
  -4  -6   0    6.97    3.94
   4  -6   1   15.04    2.11
  -4  -6  -1   21.99    5.35
   4  -6   1   16.25    2.12
  -4  -6  -1   16.10    2.75
   4  -6   2   12.41    1.98
  -4  -6  -2   16.37    2.65
   4  -6   2   11.42    1.86
   4  -6   3   69.07    4.33
  -4  -6  -3   62.60    6.82
  -4  -6  -3   72.96    4.87
   4  -6   3   60.45    3.64
  -4  -6  -4   70.05    7.53
   4  -6   4   67.13    3.81
  -4  -6  -4   75.07    4.70
   4  -6   4   76.99    4.70
   4  -6   5   29.22    3.12
   4  -6   5   27.20    2.44
  -4  -6  -5   25.04    5.08
   4  -6   6   11.69    2.23
  -4  -6  -6   11.39    4.57
  -4  -6  -7   -1.52    3.75
   4  -6   7   -0.24    1.58
  -4  -6  -8    0.50    3.04
   4  -6   8   -2.01    1.93
   4  -6   9   35.90    2.90
  -4  -6  -9   34.30    4.98
   4  -6  10   53.61    3.02
  -4  -6 -10   62.73    5.69
   4  -6  11    1.87    0.76
  -4  -6 -11    3.63    1.89
  -4  -5  14   20.20    2.05
   4  -5 -13   17.50    1.57
  -4  -5  13   16.84    2.43
   4  -5 -12   50.43    3.05
  -4  -5  12   49.80    4.38
   4  -5 -12   57.98    3.05
   4  -5 -11   47.17    3.03
   4  -5 -11   39.52    3.01
  -4  -5  11   40.83    4.33
   4  -5 -10   17.08    2.25
   4  -5 -10   16.97    1.96
  -4  -5  10   17.01    3.62
   4  -5 -10   15.69    2.07
   4  -5  -9   20.25    2.25
  -4  -5   9   21.47    3.90
   4  -5  -9   18.99    2.17
   4  -5  -8   31.90    2.84
  -4  -5   8   31.85    4.54
   4  -5  -8   33.18    2.79
   4  -5  -7    4.08    1.33
   4  -5  -7    5.07    1.60
  -4  -5   7    2.54    2.25
   4  -5  -7    5.67    1.38
   4  -5  -6  122.75    5.17
   4  -5  -6  118.33    5.17
   4  -5  -6  121.85    5.48
  -4  -5   6  123.64    7.50
   4  -5  -5   28.07    2.49
   4  -5  -5   31.66    2.72
   4  -5  -5   29.99    2.89
  -4  -5   5   29.40    4.07
  -4  -5   5   24.32    4.60
   4  -5  -4  133.58    5.22
   4  -5  -4  134.13    5.08
  -4  -5   4  142.97    7.69
   4  -5  -4  135.34    5.72
   4  -5  -3  627.62   10.41
   4  -5  -3  625.71   15.44
   4  -5  -3  613.65   10.95
  -4  -5   3  646.27   15.70
   4  -5  -2  197.77    5.51
  -4  -5   2  180.55   10.64
   4  -5  -2  199.60    9.12
  -4  -5   2  199.22    8.69
   4  -5  -2  186.24    5.98
   4  -5  -1    6.53    1.29
   4  -5  -1    6.77    2.26
  -4  -5   1   10.54    3.99
   4  -5  -1    5.94    1.36
  -4  -5   0  555.10   19.23
   4  -5   0  613.37   16.43
  -4  -5   0  554.24   13.14
   4  -5   0  584.32   11.20
   4  -5   0  538.22   10.08
   4  -5   0  593.34   12.05
   4  -5   1  367.58   12.85
  -4  -5  -1  325.26    9.82
   4  -5   1  328.95    7.93
   4  -5   1  344.84    8.89
   4  -5   1  355.79    9.13
  -4  -5  -1  374.55   16.29
   4  -5   2   12.99    2.01
  -4  -5  -2   10.04    1.81
   4  -5   2   12.49    2.76
   4  -5   2   10.02    1.65
  -4  -5  -2   14.51    4.44
   4  -5   3    5.02    1.59
  -4  -5  -3    0.25    3.98
   4  -5   3    3.44    1.88
   4  -5   3    4.80    1.29
   4  -5   4   81.60    4.95
   4  -5   4   84.83    6.10
  -4  -5  -4   75.45    7.13
   4  -5   5   37.09    3.64
  -4  -5  -5   34.43    5.51
  -4  -5  -5   27.58    4.93
   4  -5   5   40.01    4.21
   4  -5   5   40.32    3.06
   4  -5   6   87.76    5.44
  -4  -5  -6   86.93    8.41
   4  -5   6   88.90    4.43
   4  -5   7   81.83    5.25
  -4  -5  -7   78.03    7.85
   4  -5   7   80.54    4.24
  -4  -5  -8   50.80    6.73
   4  -5   8   49.46    3.36
   4  -5   8   48.57    4.04
  -4  -5  -9   49.35    6.44
   4  -5   9   52.45    3.38
   4  -5   9   49.44    3.91
   4  -5  10   35.38    2.72
  -4  -5 -10   35.26    5.26
   4  -5  10   33.19    2.88
   4  -5  11    3.81    1.15
  -4  -5 -11    5.24    2.62
  -4  -5 -12    2.47    1.71
   4  -5  12    1.75    0.71
   4  -4 -15   21.65    1.48
  -4  -4  14    7.31    1.28
  -4  -4  14    6.68    1.81
   4  -4 -13    1.31    1.03
   4  -4 -13    3.07    1.03
  -4  -4  13    0.36    1.78
  -4  -4  13   -1.09    1.36
  -4  -4  12   33.29    4.10
   4  -4 -12   31.98    3.03
   4  -4 -12   33.31    2.62
  -4  -4  12   29.63    2.87
   4  -4 -11   77.84    4.81
   4  -4 -11   86.86    4.20
   4  -4 -11   81.40    3.97
  -4  -4  11   74.76    5.93
   4  -4 -10   25.74    2.45
   4  -4 -10   21.02    2.81
  -4  -4  10   22.87    3.94
   4  -4 -10   28.17    2.58
   4  -4  -9   22.58    2.58
  -4  -4   9   21.23    3.83
   4  -4  -9   18.64    2.80
   4  -4  -9   22.39    2.29
   4  -4  -9   21.15    2.28
   4  -4  -8  157.26    5.90
   4  -4  -8  163.58    6.39
   4  -4  -8  150.38    6.81
  -4  -4   8  154.85    8.03
   4  -4  -8  161.50    5.69
   4  -4  -7   15.77    1.89
  -4  -4   7   15.90    2.94
   4  -4  -7   15.95    2.02
   4  -4  -7   14.87    1.97
  -4  -4   6   18.93    3.31
   4  -4  -6   26.67    2.47
   4  -4  -6   26.62    2.46
  -4  -4   6   24.04    3.29
   4  -4  -6   25.57    2.23
   4  -4  -5  367.83    8.56
   4  -4  -5  356.59    7.87
  -4  -4   5  352.09   12.19
  -4  -4   5  339.39   10.60
   4  -4  -5  362.10    8.29
   4  -4  -4  184.64    7.19
  -4  -4   4  164.09    8.39
   4  -4  -4  182.12    5.60
   4  -4  -3  139.91    6.58
  -4  -4   3  130.32    7.65
   4  -4  -3  137.91    4.59
   4  -4  -2  254.55    9.06
  -4  -4   2  241.07   10.47
   4  -4  -2  239.36    5.74
   4  -4  -1   85.92    3.30
  -4  -4   1   89.90    6.98
   4  -4  -1   94.16    5.77
   4  -4   0  287.67    5.86
   4  -4   0  285.17    9.99
  -4  -4   0  276.96   11.84
  -4  -4  -1  402.60   14.62
   4  -4   1  414.14   12.09
   4  -4   1  420.27    6.81
   4  -4   2  344.68   11.14
  -4  -4  -2  366.52   14.73
   4  -4   3   92.84    4.83
   4  -4   3   87.89    5.66
  -4  -4  -3   88.13    8.00
  -4  -4  -4  197.05   10.08
   4  -4   4  200.55    8.24
   4  -4   4  203.85    7.41
   4  -4   4  195.78    5.95
  -4  -4  -4  210.12   12.31
   4  -4   4  211.06    5.88
   4  -4   5  394.87   10.68
  -4  -4  -5  387.46   14.10
   4  -4   5  395.72   11.13
   4  -4   5  361.46    8.54
   4  -4   6   44.79    3.25
   4  -4   6   47.60    4.05
  -4  -4  -6   41.28    5.54
  -4  -4  -6   42.63    5.47
   4  -4   7  265.84    9.19
  -4  -4  -7  238.87   13.49
   4  -4   7  254.85    7.58
  -4  -4  -7  247.94   12.72
   4  -4   8   86.22    5.33
  -4  -4  -8   88.26    7.71
   4  -4   8   87.44    4.69
   4  -4   9    8.31    2.13
  -4  -4  -9   10.76    3.80
   4  -4   9    9.84    1.96
   4  -4  10   19.56    2.47
  -4  -4 -10   19.88    4.30
   4  -4  10   19.88    2.48
   4  -4  11    1.67    1.07
  -4  -4 -11    1.04    2.65
   4  -4  11    4.16    1.53
   4  -4  12   24.89    2.32
  -4  -4 -12   25.00    3.50
  -4  -4 -13    9.05    1.90
   4  -4  13    7.37    1.24
   4  -3 -16    9.63    1.04
   4  -3 -15    0.47    0.76
  -4  -3  15   -0.75    1.19
  -4  -3  14   -2.26    1.79
  -4  -3  14    1.10    1.49
   4  -3 -14    0.84    1.10
   4  -3 -13   17.15    1.91
   4  -3 -13   14.41    2.16
  -4  -3  13   15.70    2.61
  -4  -3  13   12.89    2.85
   4  -3 -12   65.88    4.46
   4  -3 -12   62.47    3.46
  -4  -3  12   57.38    4.66
  -4  -3  12   56.87    5.05
   4  -3 -12   66.66    3.61
   4  -3 -11    5.36    1.71
   4  -3 -11    6.84    1.39
   4  -3 -11    5.29    1.21
  -4  -3  11    8.22    2.32
  -4  -3  11    6.53    2.59
   4  -3 -10   40.36    2.84
   4  -3 -10   43.68    3.10
   4  -3 -10   42.38    3.58
  -4  -3  10   38.48    4.31
   4  -3 -10   41.46    3.82
   4  -3  -9  103.86    4.37
   4  -3  -9   96.52    5.49
   4  -3  -9  102.48    4.60
   4  -3  -9  102.01    5.21
  -4  -3   9   96.07    6.23
   4  -3  -8  188.92    7.41
   4  -3  -8  189.42    6.07
   4  -3  -8  192.17    6.77
  -4  -3   8  173.50    7.76
   4  -3  -8  193.36    5.71
   4  -3  -7   50.15    3.33
  -4  -3   7   53.18    4.24
  -4  -3   7   46.82    3.94
   4  -3  -6  259.54    6.94
  -4  -3   6  250.33    8.68
   4  -3  -5   54.84    3.08
  -4  -3   5   53.97    4.14
   4  -3  -4  177.92    5.10
  -4  -3   4  193.50    7.43
   4  -3  -3  766.26    9.77
  -4  -3   3  770.83   14.89
   4  -3  -3  748.40   12.65
   4  -3  -2   99.11    4.94
   4  -3  -2   96.92    3.36
  -4  -3   2  106.00    6.10
   4  -3  -1  210.66    4.63
   4  -3  -1  228.98    7.52
  -4  -3   1  235.25    8.90
  -4  -3   0   49.15    4.48
   4  -3   0   57.44    4.05
   4  -3   0   51.52    2.35
   4  -3   1  415.56    6.26
  -4  -3  -1  416.42   12.81
   4  -3   1  400.38   10.20
   4  -3   2  721.49   13.61
  -4  -3  -2  782.33   18.08
  -4  -3  -3   94.02    7.11
   4  -3   3   78.48    4.57
   4  -3   3   89.59    4.20
  -4  -3  -4   49.26    5.59
   4  -3   4   46.86    3.50
   4  -3   4   53.36    3.28
   4  -3   5   62.14    3.56
  -4  -3  -5   58.57    6.08
   4  -3   6  352.88   10.17
  -4  -3  -6  323.26   13.51
  -4  -3  -6  349.56   12.99
   4  -3   6  359.17    8.63
  -4  -3  -7  202.05   10.70
   4  -3   7  222.35    7.08
  -4  -3  -7  197.21   11.60
   4  -3   7  212.06    7.96
   4  -3   7  223.19    6.85
   4  -3   8  264.11    8.98
  -4  -3  -8  263.13   14.15
  -4  -3  -8  258.96   12.17
   4  -3   8  281.07    8.36
   4  -3   8  275.16    7.88
   4  -3   9  319.29    9.61
  -4  -3  -9  336.55   13.93
   4  -3   9  341.28    9.44
   4  -3   9  321.83    8.64
   4  -3  10   95.35    4.94
  -4  -3 -10  108.80    8.21
   4  -3  10  110.04    5.50
   4  -3  10   93.76    4.66
  -4  -3 -11  131.39    8.48
   4  -3  11  124.90    5.91
   4  -3  11  111.52    4.82
  -4  -3 -12    3.19    2.23
   4  -3  12    3.26    1.66
   4  -3  12    2.31    0.99
  -4  -3 -13   24.99    2.96
   4  -3  13   26.49    2.41
  -4  -3 -14    1.35    0.92
   4  -3  14    2.96    0.93
   4  -2 -16    1.79    0.78
  -4  -2  16   -0.16    1.20
   4  -2 -15   10.84    1.63
  -4  -2  15   12.10    2.19
   4  -2 -14   77.03    4.25
  -4  -2  14   78.13    5.27
  -4  -2  14   65.66    4.76
  -4  -2  13   33.52    3.87
  -4  -2  13   37.05    4.52
   4  -2 -13   32.90    3.26
   4  -2 -12   84.77    5.09
   4  -2 -12   85.08    4.10
   4  -2 -12   79.49    4.04
  -4  -2  12   81.40    5.79
   4  -2 -11  200.88    6.11
   4  -2 -11  191.25    6.25
   4  -2 -11  196.08    7.47
   4  -2 -11  199.48    7.70
  -4  -2  11  207.67    8.83
   4  -2 -10  157.04    6.79
   4  -2 -10  174.36    5.60
   4  -2 -10  164.88    5.70
   4  -2 -10  171.87    6.87
  -4  -2  10  161.16    7.56
   4  -2  -9   27.91    2.98
   4  -2  -9   26.97    2.19
   4  -2  -9   29.53    2.41
   4  -2  -9   28.18    2.74
  -4  -2   9   30.53    3.38
   4  -2  -8  259.64    7.34
  -4  -2   8  274.86    7.94
   4  -2  -8  272.52    7.65
   4  -2  -7  449.10    9.16
   4  -2  -7  444.80    8.68
  -4  -2   7  445.34    9.79
  -4  -2   6  488.69    9.98
   4  -2  -6  500.18    9.00
   4  -2  -6  495.76    8.01
   4  -2  -5  347.43    5.56
  -4  -2   5  356.13    8.36
  -4  -2   4  423.76    9.04
   4  -2  -4  417.29    7.01
  -4  -2   3  164.01    5.72
   4  -2  -3  162.86    4.08
  -4  -2   2 2267.08   21.19
   4  -2  -2 2183.43   13.87
   4  -2  -1 1586.95   15.81
  -4  -2   1 1625.28   18.37
   4  -2   0  926.90   12.31
   4  -2   0  907.07   11.30
  -4  -2   0  932.57   14.68
   4  -2   1  793.93   11.47
  -4  -2  -1  821.49   14.47
   4  -2   1  842.58    8.15
   4  -2   1  769.84    9.93
   4  -2   2   38.95    2.73
  -4  -2  -2   38.06    3.73
   4  -2   2   40.06    2.33
  -4  -2  -3  305.29   10.28
   4  -2   3  297.99    6.07
   4  -2   4  672.30    9.17
  -4  -2  -4  680.42   15.62
  -4  -2  -5    5.52    2.09
  -4  -2  -5    5.28    2.39
   4  -2   5    8.63    1.29
  -4  -2  -6    6.09    2.57
   4  -2   6    7.47    1.22
  -4  -2  -7   19.69    4.05
  -4  -2  -7   14.15    3.28
   4  -2   7   23.62    2.49
   4  -2   7   21.08    2.38
   4  -2   7   21.72    1.98
   4  -2   8   73.35    4.26
  -4  -2  -8   62.50    7.08
  -4  -2  -8   76.21    6.33
   4  -2   8   74.88    4.44
   4  -2   8   74.67    4.29
  -4  -2  -9   33.55    4.55
  -4  -2  -9   32.17    5.60
   4  -2   9   28.73    3.15
   4  -2   9   30.78    2.99
  -4  -2 -10   82.44    6.75
   4  -2  10   79.19    5.03
   4  -2  10   73.96    4.53
  -4  -2 -11  216.28   10.07
   4  -2  11  219.45    7.67
   4  -2  11  205.44    7.14
  -4  -2 -12   10.92    2.79
   4  -2  12    7.25    1.48
   4  -2  12    9.36    2.00
  -4  -2 -13   73.30    4.71
   4  -2  13   75.10    3.90
   4  -2  13   70.35    3.59
  -4  -2 -14   49.73    2.93
   4  -2  14   45.46    2.75
  -4  -1  17    6.57    1.16
  -4  -1  16   20.77    2.39
   4  -1 -16   20.44    1.80
   4  -1 -15   35.51    2.71
  -4  -1  15   42.52    3.87
   4  -1 -14    2.67    1.39
  -4  -1  13  123.10    6.59
   4  -1 -13  130.51    5.84
   4  -1 -12  183.29    7.18
   4  -1 -12  187.55    6.27
  -4  -1  12  186.92    8.13
   4  -1 -11  122.73    5.88
   4  -1 -11  119.48    4.62
   4  -1 -11  110.26    5.23
   4  -1 -11  119.40    4.98
  -4  -1  11  118.21    6.32
   4  -1 -11  108.87    5.76
   4  -1 -10  350.78    9.81
   4  -1 -10  368.92    7.65
   4  -1 -10  378.74    8.42
   4  -1 -10  359.06    9.12
  -4  -1  10  369.34   10.41
   4  -1 -10  365.25    9.69
   4  -1  -9  568.84   11.52
   4  -1  -9  569.67    9.02
   4  -1  -9  535.30   11.31
   4  -1  -9  565.13    9.77
   4  -1  -9  558.63   10.77
   4  -1  -8  297.90    7.93
   4  -1  -8  306.08    7.51
  -4  -1   8  287.56    7.38
  -4  -1   7  282.67    7.04
   4  -1  -7  285.53    7.03
   4  -1  -7  288.31    6.80
   4  -1  -6  299.45    6.39
  -4  -1   6  313.35    7.14
   4  -1  -6  318.64    6.57
  -4  -1   5  886.82   11.68
   4  -1  -5  872.33    9.82
   4  -1  -5  848.21    9.26
  -4  -1   4   30.99    2.29
   4  -1  -4   31.47    1.82
   4  -1  -4   31.77    1.51
   4  -1  -3  159.51    3.60
  -4  -1   3  147.84    4.58
   4  -1  -3  152.83    2.67
   4  -1  -2 1072.85    8.63
   4  -1  -2 1074.44   10.31
   4  -1  -1 2023.39   13.25
   4  -1  -1 2088.72   11.56
   4  -1   0  757.78    7.89
  -4  -1   0  757.24   10.39
   4  -1   1  734.41    7.13
   4  -1   1  714.87    7.57
  -4  -1  -1  703.54   10.65
  -4  -1  -2 1825.13   18.46
   4  -1   2 1855.14   12.30
  -4  -1  -3  553.83   10.88
   4  -1   3  546.54    6.92
   4  -1   4 1496.36   11.82
  -4  -1  -4 1491.81   18.26
  -4  -1  -5  216.06    8.61
   4  -1   5  230.19    4.95
  -4  -1  -6  146.18    7.95
   4  -1   6  163.02    4.37
  -4  -1  -7    7.68    2.99
   4  -1   7    9.03    1.25
  -4  -1  -8   99.11    8.07
  -4  -1  -8  109.08    6.80
   4  -1   8  106.95    5.09
   4  -1   8  110.58    4.07
   4  -1   8  105.99    5.15
  -4  -1  -9   57.34    6.58
  -4  -1  -9   62.93    5.52
   4  -1   9   54.29    3.88
   4  -1   9   64.46    4.26
  -4  -1 -10   34.11    4.16
   4  -1  10   27.42    3.14
   4  -1  10   35.14    3.30
  -4  -1 -11   89.04    6.04
   4  -1  11   77.54    4.64
   4  -1  11   84.04    4.88
  -4  -1 -12  112.58    6.17
   4  -1  12   97.60    5.01
   4  -1  12  108.42    5.28
   4  -1  13   17.06    2.14
   4  -1  13   19.31    2.16
   4  -1  14   49.06    2.84
   4  -1  14   62.85    3.19
  -4   0  17    8.95    1.28
   4   0 -16   58.44    2.92
  -4   0  16   66.97    3.88
   4   0 -15    3.00    1.23
  -4   0  15    8.08    2.65
   4   0 -14   23.51    2.56
   4   0 -13   51.93    3.72
   4   0 -12   10.58    1.98
  -4   0  12    9.42    2.20
   4   0 -11  422.41   10.19
  -4   0  11  441.76   11.19
   4   0 -10   86.60    4.52
   4   0 -10   84.53    4.07
   4   0 -10   84.49    4.15
   4   0 -10   77.65    4.66
   4   0  -9  204.12    7.03
   4   0  -9  220.65    6.18
   4   0  -8   10.58    1.69
   4   0  -8   10.01    1.39
   4   0  -7  761.16   11.41
   4   0  -7  793.90   10.04
   4   0  -6    0.59    0.75
   4   0  -6    1.31    0.94
   4   0  -5  248.15    4.59
   4   0  -5  242.86    5.21
   4   0  -4  199.81    4.15
   4   0  -4  201.89    3.75
   4   0  -3 1827.29   10.34
   4   0  -3 1807.59   10.44
   4   0  -2 1417.96    8.64
   4   0  -2 1360.91    8.65
   4   0  -1 2657.54   11.90
   4   0  -1 2705.29   11.87
   4   0   0  110.88    2.53
   4   0   0  108.89    2.47
   4   0   1    1.31    0.53
  -4   0  -1    2.10    0.83
  -4   0  -2  124.72    3.64
  -4   0  -3   23.84    2.49
  -4   0  -3   29.08    1.93
  -4   0  -4   30.14    3.09
  -4   0  -5   63.96    4.85
  -4   0  -6  360.87   11.88
   4   0   6  354.81    6.46
  -4   0  -7   54.57    5.38
   4   0   7   58.13    2.84
   4   0   8  203.22    7.08
   4   0   8  192.07    6.52
  -4   0  -8  186.37   10.23
   4   0   8  199.82    5.51
   4   0   9  193.33    6.78
   4   0   9  205.33    7.46
  -4   0  -9  213.74   11.40
   4   0  10  129.74    5.90
  -4   0 -10  140.90    9.56
   4   0  10  149.58    6.55
   4   0  11  116.63    5.53
   4   0  11  135.54    6.26
   4   0  12   46.87    3.36
   4   0  12   56.17    4.00
   4   0  13   -0.61    1.03
   4   0  13   -0.75    1.21
   4   0  14    0.00    0.97
   4   0  14    0.06    0.73
   4   0  15   27.17    1.76
  -4   1  16   21.11    2.35
   4   1 -14    3.82    1.50
   4   1 -13  123.80    5.43
   4   1 -12  178.84    6.62
  -4   1  12  197.57    7.37
   4   1 -11  111.06    5.83
   4   1 -11  117.14    5.25
   4   1 -10  359.97    8.83
   4   1 -10  343.08    9.72
   4   1  -9  574.85   10.51
   4   1  -9  517.65   11.25
   4   1  -8  282.62    7.79
   4   1  -7  276.15    4.96
   4   1  -7  270.59    7.03
   4   1  -6  288.82    4.53
   4   1  -6  295.47    6.76
   4   1  -5  841.71    6.92
   4   1  -5  850.93   10.38
   4   1  -4   30.71    1.25
   4   1  -4   30.72    1.93
   4   1  -3  140.23    2.41
   4   1  -3  136.97    2.10
   4   1  -2 1056.74    6.35
   4   1  -2 1066.37    6.38
  -4   1  -1  633.62    7.70
  -4   1  -2 1608.30   14.89
  -4   1  -2 1615.85    9.55
  -4   1  -3  497.40    9.52
  -4   1  -4 1342.17   17.70
  -4   1  -5  207.74    7.87
  -4   1  -6  145.05    7.21
  -4   1  -7   10.05    2.67
   4   1   8  107.42    5.24
  -4   1  -8  101.41    7.01
  -4   1  -9   61.24    5.86
   4   1   9   55.02    4.06
   4   1  10   29.07    3.06
  -4   1 -10   30.08    4.27
   4   1  11   86.15    5.03
   4   1  12  102.94    5.15
   4   1  13   19.23    2.19
   4   1  14   57.21    3.00
   4   1  15   11.83    1.10
  -4   2  16    1.36    0.91
   4   2 -12   78.59    4.33
   4   2 -11  194.57    6.57
   4   2 -11  191.41    7.75
   4   2 -10  149.66    6.72
   4   2 -10  152.80    5.82
   4   2  -9   27.87    2.42
   4   2  -9   26.26    2.81
   4   2  -8  233.45    7.38
   4   2  -7  415.53    9.06
   4   2  -6  457.17    8.95
  -4   2  -1  612.98    4.57
  -4   2  -2   34.26    1.79
  -4   2  -3  255.30    5.89
  -4   2  -4  605.49   10.47
  -4   2  -5    6.27    1.58
  -4   2  -6    7.13    1.72
  -4   2  -7   15.80    2.58
   4   2   7   18.29    2.27
   4   2   8   71.45    4.34
  -4   2  -8   67.86    5.27
   4   2   9   28.25    3.05
  -4   2  -9   30.83    3.79
   4   2  10   68.62    4.43
   4   2  11  187.14    7.04
   4   2  12    8.66    1.68
   4   2  13   62.03    3.35
   4   2  14   41.20    2.23
   4   3   6  324.80    8.37
   4   3   7  186.22    6.70
   4   3   8  244.48    7.83
   4   3   9  289.36    8.50
   4   3  10   87.54    4.64
   4   3  11  102.30    4.75
   4   3  12    2.67    1.03
   4   8  -2   70.53    3.18
   5  -8  -7   53.21    2.06
  -5  -8   7   51.18    3.01
   5  -8  -6   15.34    1.28
  -5  -8   6   15.70    2.10
   5  -8  -6   17.69    1.52
  -5  -8   5   39.41    3.20
   5  -8  -5   40.70    2.39
   5  -8  -5   38.56    2.07
   5  -8  -4   67.80    2.83
  -5  -8   4   75.93    4.67
   5  -8  -4   72.50    3.32
  -5  -8   3  191.19    7.40
   5  -8  -3  182.12    5.39
  -5  -8   2   74.87    5.45
   5  -8  -2   78.72    3.06
   5  -8  -2   86.67    3.89
  -5  -8   1   53.55    4.87
   5  -8  -1   56.19    2.61
  -5  -8   1   68.01    4.44
   5  -8  -1   62.51    3.35
   5  -8   0   23.26    1.71
  -5  -8   0   27.68    2.88
   5  -8   0   24.37    2.19
   5  -8   1   12.43    1.22
   5  -8   1   15.29    1.77
  -5  -8  -1   11.38    2.90
  -5  -8  -2   37.55    4.49
   5  -8   2   43.03    2.67
  -5  -8  -3    9.45    2.78
   5  -8   3   13.49    1.54
  -5  -8  -4   44.10    4.68
   5  -8   4   38.25    2.25
   5  -8   4   36.85    1.97
   5  -8   5   19.18    1.46
  -5  -8  -5   24.97    3.61
   5  -7 -10    3.17    0.68
  -5  -7  10    2.44    1.12
  -5  -7  10    3.30    1.20
   5  -7 -10    3.04    0.65
  -5  -7   9    2.68    1.47
   5  -7  -9    0.87    0.62
   5  -7  -9    2.93    0.76
  -5  -7   9    3.15    1.47
   5  -7  -9    2.83    0.75
   5  -7  -8   26.90    1.95
  -5  -7   8   24.69    2.96
   5  -7  -8   22.33    1.90
   5  -7  -8   22.64    1.72
  -5  -7   7   17.61    2.52
   5  -7  -7   25.76    2.11
  -5  -7   7   19.74    3.07
   5  -7  -7   23.65    2.12
   5  -7  -7   22.38    1.77
   5  -7  -6   34.12    2.72
   5  -7  -6   30.51    2.37
  -5  -7   6   27.86    3.66
   5  -7  -5   70.00    3.57
  -5  -7   5   64.84    5.68
   5  -7  -5   73.41    4.06
   5  -7  -4   10.66    1.59
  -5  -7   4   13.92    3.17
   5  -7  -4   13.57    2.09
   5  -7  -3   45.89    2.97
   5  -7  -3   52.89    3.73
   5  -7  -2  242.96    6.73
   5  -7  -2  264.43    8.00
   5  -7  -1   86.09    4.06
   5  -7  -1   96.04    5.03
   5  -7   0  275.29    6.99
  -5  -7   0  339.51   11.19
  -5  -7  -1   89.83    5.63
   5  -7   1   80.19    3.74
   5  -7   1   87.95    4.21
   5  -7   2   42.90    3.11
   5  -7   2   38.55    2.54
  -5  -7  -2   38.78    5.95
   5  -7   3   45.88    3.21
  -5  -7  -3   42.32    6.18
   5  -7   4   28.63    2.59
  -5  -7  -4   25.43    5.30
   5  -7   5    1.48    1.17
  -5  -7  -5    1.68    3.34
   5  -7   6   -0.40    0.99
  -5  -7  -6   -2.75    3.17
  -5  -7  -7   14.22    3.98
   5  -7   7   13.65    1.69
   5  -7   8    7.38    1.16
  -5  -7  -8   11.04    3.20
   5  -6 -12   11.46    1.11
  -5  -6  12    5.65    1.72
   5  -6 -11   13.72    1.39
  -5  -6  11    9.47    2.51
   5  -6 -10   53.75    2.87
  -5  -6  10   42.86    4.63
   5  -6 -10   44.72    2.63
   5  -6  -9   33.18    2.45
   5  -6  -9   27.05    2.38
  -5  -6   9   28.56    4.22
   5  -6  -8    6.67    1.39
  -5  -6   8    7.76    3.29
   5  -6  -8    5.02    1.41
   5  -6  -7   27.28    2.44
   5  -6  -7   26.05    2.59
  -5  -6   7   25.88    4.42
   5  -6  -6   82.04    4.12
   5  -6  -6   83.48    4.65
  -5  -6   6   81.04    6.83
   5  -6  -5  145.53    5.49
   5  -6  -5  154.69    6.31
  -5  -6   5  155.83    8.97
   5  -6  -4   51.27    3.84
  -5  -6   4   50.76    5.42
   5  -6  -4   49.11    3.31
   5  -6  -3   68.59    3.95
  -5  -6   3   76.48    6.49
   5  -6  -3   73.42    4.53
  -5  -6   3   65.62    6.19
   5  -6  -2   51.33    3.31
  -5  -6   2   51.99    5.08
   5  -6  -1  292.30    7.89
   5  -6  -1  266.16    7.30
  -5  -6   1  287.70   11.10
   5  -6   0   90.70    4.65
   5  -6   0   85.50    4.18
  -5  -6   0   91.25    6.04
   5  -6   1   22.77    2.24
   5  -6   1   28.14    2.81
  -5  -6  -1   25.93    3.36
   5  -6   2  226.01    7.59
  -5  -6  -2  215.02   13.10
   5  -6   2  209.88    6.29
   5  -6   3   97.30    5.17
  -5  -6  -3   87.45    8.55
  -5  -6  -4   32.84    6.22
   5  -6   4   36.90    3.34
   5  -6   5  138.18    6.20
  -5  -6  -5  132.48   10.85
  -5  -6  -6   88.94    9.03
   5  -6   6   88.14    4.99
  -5  -6  -7    2.21    3.53
   5  -6   7    2.50    1.42
   5  -6   8    5.07    1.67
  -5  -6  -8    5.53    3.77
  -5  -6  -9   70.67    6.70
   5  -6   9   55.12    3.24
  -5  -6 -10   23.03    3.66
   5  -6  10   15.14    1.50
  -5  -5  14    5.50    1.35
   5  -5 -14    7.97    0.95
   5  -5 -13   23.70    1.69
  -5  -5  13   17.24    2.53
   5  -5 -12   15.18    1.60
  -5  -5  12   11.78    2.77
   5  -5 -11  222.52    6.07
  -5  -5  11  237.48    9.83
   5  -5 -10   54.42    3.26
  -5  -5  10   52.99    5.57
   5  -5 -10   48.21    3.20
   5  -5  -9   21.31    2.27
   5  -5  -9   21.75    2.37
  -5  -5   9   24.66    4.24
   5  -5  -8  183.23    6.04
   5  -5  -8  171.38    6.37
  -5  -5   8  181.95    9.46
   5  -5  -7   92.76    4.42
  -5  -5   7   92.80    7.05
   5  -5  -7   93.99    4.92
   5  -5  -6   52.88    3.36
   5  -5  -6   54.25    3.55
   5  -5  -6   57.18    3.89
  -5  -5   6   53.26    5.57
   5  -5  -5  506.16    9.94
   5  -5  -5  513.00   10.40
   5  -5  -5  509.97   11.24
  -5  -5   5  535.47   15.43
   5  -5  -4  446.32    9.38
   5  -5  -4  438.73    9.31
   5  -5  -4  452.32   10.44
  -5  -5   4  456.62   14.23
   5  -5  -3  197.49    5.97
  -5  -5   3  187.64   11.57
  -5  -5   3  184.00    9.62
   5  -5  -3  194.40    6.09
   5  -5  -2  625.70   10.36
   5  -5  -2  596.29   10.47
   5  -5  -2  647.04   11.39
  -5  -5   2  618.76   16.10
  -5  -5   2  599.46   20.23
   5  -5  -1  218.29    7.73
   5  -5  -1  231.07    7.09
  -5  -5   1  240.96   13.39
   5  -5  -1  253.02   10.30
   5  -5  -1  216.03    6.28
  -5  -5   1  231.45    9.33
   5  -5   0   39.59    3.13
   5  -5   0   46.51    4.65
   5  -5   0   37.81    3.17
   5  -5   0   36.47    2.70
  -5  -5   0   50.08    7.02
   5  -5   1  337.40    9.05
  -5  -5  -1  381.92   17.87
   5  -5   1  377.14   12.65
   5  -5   1  338.76    8.95
   5  -5   2   80.14    4.67
   5  -5   2   80.22    4.34
   5  -5   2   87.06    6.14
  -5  -5  -2   90.49    9.63
   5  -5   3  178.15    7.03
  -5  -5  -3  159.07   10.84
   5  -5   3  177.07    6.17
   5  -5   4  232.96    8.21
  -5  -5  -4  227.15   12.62
   5  -5   4  228.91    6.80
   5  -5   5    0.30    1.78
  -5  -5  -5    5.11    3.47
   5  -5   5    1.29    1.00
   5  -5   6  105.94    5.77
  -5  -5  -6  104.06    9.50
   5  -5   6  110.86    4.58
   5  -5   7  218.47    8.13
  -5  -5  -7  216.68   12.91
   5  -5   7  220.93    6.22
   5  -5   7  219.32    6.83
  -5  -5  -8  102.36    8.98
   5  -5   8   93.63    5.19
   5  -5   8   99.34    4.56
  -5  -5  -9   26.21    5.13
   5  -5   9   25.55    2.68
   5  -5  10   54.25    3.30
  -5  -5 -10   64.28    6.36
   5  -5  11   17.05    1.65
  -5  -5 -11   23.34    3.66
   5  -4 -14    5.40    0.99
  -5  -4  14    2.69    1.69
   5  -4 -13    9.93    1.36
   5  -4 -13    7.00    1.25
  -5  -4  13    7.51    2.38
  -5  -4  12   84.27    6.23
   5  -4 -12   95.40    4.54
   5  -4 -12  102.46    4.23
   5  -4 -12   91.18    3.99
   5  -4 -11   36.51    3.04
   5  -4 -11   31.76    2.60
  -5  -4  11   35.88    4.59
   5  -4 -11   35.15    2.72
   5  -4 -10   97.45    4.36
   5  -4 -10   88.63    4.38
   5  -4 -10   95.09    4.99
  -5  -4  10   93.68    6.90
   5  -4  -9  209.45    6.46
   5  -4  -9  210.05    6.86
  -5  -4   9  200.30    9.72
  -5  -4   8   93.96    6.65
   5  -4  -8  103.85    5.09
   5  -4  -8   93.41    4.72
   5  -4  -8   97.55    4.34
   5  -4  -7    9.49    1.54
   5  -4  -7   11.27    1.86
   5  -4  -7   10.66    1.76
  -5  -4   7    8.06    2.72
   5  -4  -6  229.36    6.31
  -5  -4   6  223.65   10.51
   5  -4  -6  242.28    7.25
   5  -4  -6  238.71    7.18
  -5  -4   6  222.70    9.39
  -5  -4   5    1.04    2.81
   5  -4  -5    4.35    1.01
   5  -4  -5    5.31    1.35
   5  -4  -5    5.50    1.24
  -5  -4   5    5.96    2.19
  -5  -4   4   12.28    2.88
   5  -4  -4   16.68    1.85
   5  -4  -4   18.80    2.07
   5  -4  -3  200.26    5.72
  -5  -4   3  199.16   10.17
   5  -4  -2   95.64    3.76
   5  -4  -2  107.85    5.90
  -5  -4   2  107.05    7.81
  -5  -4   1   13.45    3.80
   5  -4  -1   17.40    1.69
   5  -4  -1   18.46    2.89
   5  -4   0  259.71    5.84
   5  -4   0  254.75    9.35
  -5  -4   0  256.37   12.64
  -5  -4  -1  328.70   14.62
   5  -4   1  305.08   10.21
   5  -4   1  315.32    6.37
   5  -4   2  447.61   10.12
   5  -4   2  441.38   12.23
  -5  -4  -2  469.58   18.08
   5  -4   3   42.54    3.39
   5  -4   3   40.43    2.85
  -5  -4  -3   37.70    6.48
   5  -4   3   43.80    2.88
   5  -4   4  185.55    7.10
  -5  -4  -4  165.17    9.87
  -5  -4  -4  188.58   12.97
   5  -4   4  182.14    5.64
   5  -4   4  166.42    5.79
   5  -4   5   70.45    4.73
  -5  -4  -5   67.25    6.76
   5  -4   5   71.25    3.71
   5  -4   5   67.07    3.86
   5  -4   6   90.45    4.22
   5  -4   6   91.45    5.30
  -5  -4  -6   70.85    7.81
  -5  -4  -6   80.67    7.98
   5  -4   6   82.89    4.46
   5  -4   7  116.39    5.95
  -5  -4  -7  104.32    8.95
   5  -4   7  109.06    5.27
   5  -4   8   12.27    2.26
  -5  -4  -8    8.88    3.63
   5  -4   8   11.34    2.12
   5  -4   9   49.05    3.08
  -5  -4  -9   54.76    6.50
   5  -4   9   46.39    3.56
   5  -4   9   43.82    3.62
  -5  -4 -10    3.39    3.03
   5  -4  10   -0.28    1.52
   5  -4  10    0.89    0.87
   5  -4  10    1.35    1.29
  -5  -4 -11   30.14    4.28
   5  -4  11   26.64    2.54
   5  -4  11   25.73    1.92
   5  -4  11   23.84    2.14
  -5  -4 -12   10.44    2.41
   5  -4  12   11.30    1.52
  -5  -3  15   15.99    1.92
  -5  -3  15   12.67    1.97
  -5  -3  14   19.50    2.51
   5  -3 -14   20.32    2.02
  -5  -3  14   23.41    3.05
   5  -3 -13   25.62    2.22
   5  -3 -13   23.75    2.46
   5  -3 -13   21.41    1.99
  -5  -3  13   23.47    2.89
  -5  -3  13   22.44    3.45
   5  -3 -12  115.24    5.49
   5  -3 -12  128.61    4.83
   5  -3 -12  111.43    4.68
  -5  -3  12  115.96    6.17
  -5  -3  12  113.15    7.17
   5  -3 -11  125.28    5.90
   5  -3 -11  129.65    4.98
   5  -3 -11  116.77    4.95
  -5  -3  11  126.83    7.55
   5  -3 -10   14.80    1.79
   5  -3 -10   15.05    2.41
   5  -3 -10   15.95    2.10
   5  -3 -10   17.58    2.31
  -5  -3  10   13.80    3.02
   5  -3  -9   12.03    2.09
  -5  -3   9   13.07    2.83
   5  -3  -9   13.55    1.68
   5  -3  -9   10.89    1.77
   5  -3  -9   12.63    1.94
   5  -3  -8  145.99    4.95
   5  -3  -8  146.50    5.44
   5  -3  -8  159.53    6.03
  -5  -3   8  141.70    7.40
   5  -3  -7   67.87    3.23
   5  -3  -7   67.92    3.60
   5  -3  -7   69.96    3.89
  -5  -3   7   62.74    4.80
  -5  -3   7   66.13    5.03
   5  -3  -6   65.24    3.57
  -5  -3   6   60.72    4.82
   5  -3  -5   86.99    3.86
  -5  -3   5   85.72    5.61
   5  -3  -4   19.66    1.87
  -5  -3   4   16.75    2.91
   5  -3  -3  265.49    6.05
  -5  -3   3  287.38   10.17
   5  -3  -2  383.34    6.93
  -5  -3   2  429.56   12.77
   5  -3  -1  122.75    3.82
  -5  -3   1  134.01    7.82
   5  -3   0  143.84    4.07
  -5  -3   0  141.57    7.80
  -5  -3  -1  353.12   13.02
   5  -3   1  357.12    6.33
  -5  -3  -2  276.11   12.10
   5  -3   2  263.72    7.24
  -5  -3  -3   89.97    7.68
   5  -3   3   82.68    4.14
   5  -3   4  150.70    5.45
  -5  -3  -4  145.79    9.92
   5  -3   5  139.76    6.04
  -5  -3  -5  141.97    8.31
   5  -3   5  145.79    5.41
   5  -3   5  136.52    5.26
  -5  -3  -5  145.98   10.21
   5  -3   6  163.09    6.57
  -5  -3  -6  152.97    9.18
   5  -3   6  167.07    5.88
   5  -3   6  166.17    5.99
  -5  -3  -6  147.99    9.99
   5  -3   7   43.62    3.62
  -5  -3  -7   41.63    6.44
  -5  -3  -7   40.57    5.32
   5  -3   7   49.30    3.57
   5  -3   7   47.54    3.14
   5  -3   8  502.62   11.60
  -5  -3  -8  500.04   17.54
   5  -3   8  518.76   11.43
   5  -3   8  492.80   10.20
   5  -3   9  468.61   10.77
  -5  -3  -9  489.38   17.18
   5  -3   9  499.66   11.32
   5  -3   9  448.88    9.74
   5  -3  10   37.44    2.94
  -5  -3 -10   45.11    5.47
   5  -3  10   40.87    3.49
   5  -3  10   34.23    2.65
  -5  -3 -11    8.33    2.94
   5  -3  11    9.62    2.03
   5  -3  11    7.70    1.36
  -5  -3 -12   13.58    2.71
   5  -3  12   15.24    2.08
   5  -3  12   11.96    1.40
   5  -3  13    0.96    0.99
   5  -3  13    0.86    0.68
   5  -2 -16   17.63    1.46
  -5  -2  16   16.20    1.94
   5  -2 -15   18.36    1.86
  -5  -2  15   20.27    2.60
   5  -2 -14   62.88    3.69
  -5  -2  14   66.49    4.84
  -5  -2  14   60.34    4.62
   5  -2 -13  333.83    8.96
   5  -2 -13  324.76    7.91
  -5  -2  13  344.06   11.30
   5  -2 -12   20.60    2.20
   5  -2 -12   18.18    2.42
   5  -2 -12   19.11    2.17
  -5  -2  12   20.23    3.59
   5  -2 -11  112.04    4.87
   5  -2 -11  118.78    5.72
   5  -2 -11  112.57    4.54
  -5  -2  11  118.76    7.12
   5  -2 -10  295.58    8.80
   5  -2 -10  294.47    7.14
   5  -2 -10  290.87    7.66
   5  -2 -10  293.64    8.49
  -5  -2  10  298.13   10.36
   5  -2  -9  232.15    7.66
   5  -2  -9  228.94    6.10
   5  -2  -9  235.30    6.68
   5  -2  -9  236.40    7.36
  -5  -2   9  233.38    8.77
   5  -2  -8  134.22    4.39
   5  -2  -8  138.12    4.96
   5  -2  -8  136.59    5.33
  -5  -2   8  132.95    6.29
  -5  -2   8  139.39    6.37
  -5  -2   7  333.30    9.50
   5  -2  -7  341.34    7.84
  -5  -2   6  701.92   13.32
   5  -2  -6  724.11   10.66
  -5  -2   5   42.45    3.42
   5  -2  -5   42.29    2.53
  -5  -2   4  343.20    9.21
   5  -2  -4  347.52    6.52
   5  -2  -3  807.70    9.39
  -5  -2   3  800.05   14.17
   5  -2  -2  858.93    9.31
  -5  -2   2  845.64   14.77
   5  -2  -1   90.42    3.07
   5  -2  -1   96.81    4.01
  -5  -2   1   93.00    5.16
   5  -2   0 1035.66   12.25
  -5  -2   0 1030.10   17.25
   5  -2   0 1055.50   10.05
  -5  -2  -1 1109.34   18.85
   5  -2   1 1114.49   10.36
  -5  -2  -2   79.85    5.64
   5  -2   2   85.17    3.44
   5  -2   3   11.65    1.56
  -5  -2  -3   10.31    3.00
  -5  -2  -4  176.38    8.97
   5  -2   4  176.54    5.03
  -5  -2  -5   47.17    5.28
   5  -2   5   61.08    3.13
  -5  -2  -5   53.79    5.66
   5  -2   6  328.01    8.08
   5  -2   6  321.62    7.21
   5  -2   6  328.33    8.96
   5  -2   7  114.59    5.24
  -5  -2  -7  119.37    9.33
  -5  -2  -7  101.42    7.68
   5  -2   7  116.08    5.28
   5  -2   7  122.24    4.64
   5  -2   7  114.11    5.06
  -5  -2  -8  185.25   12.40
  -5  -2  -8  180.43    9.97
   5  -2   8  194.15    6.91
   5  -2   8  180.06    6.56
  -5  -2  -9   81.60    6.88
   5  -2   9   84.20    4.81
   5  -2   9   78.14    4.42
   5  -2  10  148.72    6.36
   5  -2  10  141.45    5.84
  -5  -2 -11   39.18    4.45
   5  -2  11   38.61    3.05
   5  -2  11   43.43    3.47
   5  -2  12   31.01    2.86
   5  -2  12   30.93    2.54
   5  -2  13   19.72    2.03
   5  -2  13   22.14    1.90
   5  -2  14    2.25    0.80
   5  -1 -16    2.01    0.80
  -5  -1  16    3.56    1.51
   5  -1 -15   72.53    3.61
  -5  -1  15   80.59    5.10
  -5  -1  14    4.61    1.93
   5  -1 -14    4.63    1.46
   5  -1 -13   34.63    3.08
  -5  -1  13   33.50    3.83
   5  -1 -12  285.87    8.55
   5  -1 -12  281.11    7.73
  -5  -1  12  288.26   10.17
   5  -1 -11  179.90    6.82
   5  -1 -11  189.24    5.72
   5  -1 -11  186.98    6.22
   5  -1 -11  184.47    6.49
  -5  -1  11  180.10    7.92
   5  -1 -10  146.13    4.81
   5  -1 -10  144.78    5.98
  -5  -1  10  142.00    6.74
   5  -1 -10  146.81    5.39
   5  -1 -10  137.25    5.57
   5  -1 -10  136.08    5.80
   5  -1  -9  332.24    8.66
   5  -1  -9  343.37    6.98
   5  -1  -9  345.66    7.79
   5  -1  -9  331.78    8.05
  -5  -1   9  328.60    9.17
  -5  -1   9  341.99    9.65
   5  -1  -9  325.39    8.34
   5  -1  -8  200.32    5.93
   5  -1  -8  198.05    6.02
  -5  -1   8  193.43    6.81
  -5  -1   7  452.52    9.95
   5  -1  -7  455.55    8.34
   5  -1  -7  443.02    8.10
  -5  -1   6  617.41   11.37
   5  -1  -6  598.04    8.41
   5  -1  -6  621.85    8.95
  -5  -1   5  456.33    9.68
   5  -1  -5  463.05    7.25
   5  -1  -5  446.92    6.32
   5  -1  -4  197.47    4.48
  -5  -1   4  178.60    6.21
   5  -1  -3  488.28    6.58
  -5  -1   3  450.79    9.35
   5  -1  -2 1348.77   10.43
   5  -1  -2 1308.04   11.92
  -5  -1   1 1114.77   14.44
   5  -1  -1 1152.89   10.60
   5  -1   0   33.92    1.75
   5  -1   0   36.68    1.97
   5  -1   1  223.85    4.63
   5  -1   1  213.00    4.34
  -5  -1  -2 1134.77   16.55
   5  -1   2 1175.44   10.73
  -5  -1  -3  131.64    6.06
   5  -1   3  136.56    3.83
   5  -1   4  674.20    8.64
  -5  -1  -4  667.92   13.41
  -5  -1  -5  461.65   13.73
   5  -1   5  477.32    7.73
  -5  -1  -6  186.96    9.94
   5  -1   6  206.55    5.37
  -5  -1  -7  117.76    8.90
   5  -1   7  126.35    5.24
   5  -1   7  131.89    5.77
   5  -1   7  130.10    4.50
   5  -1   7  131.05    5.43
  -5  -1  -8  392.97   16.67
   5  -1   8  388.31    9.47
   5  -1   8  391.59    8.17
   5  -1   8  380.84    9.66
  -5  -1  -9   35.09    5.82
   5  -1   9   30.69    3.15
   5  -1   9   34.70    3.19
   5  -1  10   11.48    2.14
   5  -1  10    8.64    2.13
   5  -1  11   74.06    4.22
   5  -1  11   75.17    4.44
   5  -1  12   10.11    1.79
   5  -1  12    9.82    1.95
   5  -1  13   11.98    1.66
   5  -1  13   12.17    1.67
   5  -1  14   27.35    1.83
   5  -1  14   32.43    2.08
  -5   0  17    6.67    1.28
  -5   0  16   14.90    2.22
   5   0 -15   36.46    2.68
  -5   0  14   21.67    2.80
   5   0 -14   17.14    2.13
  -5   0  13   44.48    3.96
   5   0 -13   42.96    3.43
   5   0 -12   45.32    3.53
  -5   0  12   47.72    4.16
   5   0 -11    1.36    1.19
   5   0 -11    0.86    1.20
  -5   0  11   -2.45    2.13
   5   0 -11    0.05    1.09
   5   0 -10   68.99    4.05
   5   0 -10   75.68    3.87
   5   0 -10   69.13    4.32
   5   0  -9   49.67    3.29
   5   0  -9   50.53    3.06
   5   0  -9   51.02    2.90
   5   0  -9   49.49    3.45
   5   0  -8    5.47    1.26
   5   0  -8    3.97    0.97
   5   0  -7  150.60    5.01
   5   0  -7  154.63    4.35
   5   0  -6   47.50    2.65
   5   0  -6   49.24    2.30
   5   0  -5   30.67    1.98
   5   0  -5   31.70    1.77
   5   0  -4 2023.10   12.36
   5   0  -3  851.25    7.72
   5   0  -3  819.24    7.72
   5   0  -2  431.22    5.39
   5   0  -2  435.88    5.49
   5   0  -1   98.53    2.59
   5   0  -1  103.40    2.70
   5   0   0  170.11    3.50
   5   0   0  166.95    3.46
  -5   0  -1   17.63    1.80
   5   0   1   20.53    1.40
  -5   0  -2  319.50    6.89
   5   0   2  318.39    5.26
  -5   0  -3   15.71    1.69
  -5   0  -3   12.03    2.14
   5   0   3   14.07    1.36
   5   0   4 1960.16   14.39
  -5   0  -4 1934.57   24.37
   5   0   5  520.45    7.91
  -5   0  -5  512.73   14.23
  -5   0  -6  698.15   18.06
   5   0   6  730.93    9.96
  -5   0  -7  982.89   23.13
   5   0   7 1038.95   15.15
   5   0   7 1007.95   12.34
  -5   0  -8    1.32    2.65
   5   0   8    2.75    1.40
   5   0   8    3.55    1.51
   5   0   8    3.15    1.07
  -5   0  -9  128.48    9.69
   5   0   9  113.20    5.06
   5   0   9  121.21    5.82
   5   0  10   58.99    3.79
   5   0  10   52.79    3.96
   5   0  11   12.01    2.26
   5   0  11    7.49    1.65
   5   0  12    1.40    1.11
   5   0  12    0.09    1.20
   5   0  13   -0.83    1.06
   5   0  14   11.11    1.36
  -5   1  16    4.24    1.59
   5   1 -14    6.22    1.52
   5   1 -13   34.32    3.05
  -5   1  13   33.50    3.35
   5   1 -12  287.42    8.10
  -5   1  12  305.73    9.53
   5   1 -11  186.09    6.59
   5   1 -11  180.57    7.37
   5   1 -10  138.92    6.20
   5   1 -10  136.52    5.48
   5   1  -9  310.61    8.67
   5   1  -9  336.78    8.13
   5   1  -8  190.22    6.36
   5   1  -7  444.15    8.95
   5   1  -6  611.07    6.61
   5   1  -6  595.01    9.62
   5   1  -5  435.98    5.25
   5   1  -4  183.45    3.21
   5   1  -3  468.41    4.72
   5   1  -3  474.70    4.98
   5   1  -2 1404.50    8.56
   5   1  -2 1356.39    8.36
  -5   1  -1  194.84    4.89
  -5   1  -2 1034.64   13.28
  -5   1  -2 1087.84    9.99
  -5   1  -3  118.99    5.31
  -5   1  -4  594.38   12.99
  -5   1  -5  431.98   12.18
  -5   1  -6  188.19    8.99
  -5   1  -7  122.12    7.84
   5   1   7  129.14    5.58
  -5   1  -8  378.04   14.19
   5   1   8  360.90    8.22
   5   1   8  378.13    9.78
   5   1   9   32.28    2.62
   5   1   9   31.44    3.16
   5   1  10    6.78    1.76
   5   1  11   76.79    4.64
   5   1  12   13.23    2.02
   5   1  13   11.13    1.69
   5   1  14   30.23    2.02
  -5   2  16   15.72    1.73
   5   2 -11  112.46    4.98
   5   2 -10  289.75    7.79
   5   2 -10  283.38    8.99
   5   2  -9  226.22    6.73
   5   2  -9  223.35    7.60
   5   2  -8  138.49    4.97
   5   2  -8  126.87    5.48
   5   2  -3  790.12    5.86
  -5   2  -5   55.96    3.89
   5   2   6  294.96    8.08
  -5   2  -6  293.37    9.48
   5   2   7  103.42    5.07
   5   2   8  169.69    6.67
   5   2   9   75.96    4.67
   5   2  10  134.42    6.01
   5   2  11   40.81    3.27
   5   2  12   30.18    2.59
   5   2  13   18.72    1.76
   5   2  14    2.54    0.66
  -5   3  15   16.67    1.86
   5   3   5  121.95    5.17
   5   3   6  129.83    5.50
   5   3   7   37.19    3.11
   5   3   8  428.37   10.35
   5   3   9  405.61   10.04
   5   3  10   33.11    2.93
   5   3  11   10.51    1.72
   5   3  12   11.00    1.40
   5   4   4  136.98    5.45
   5   4   5   57.99    3.68
   5   4   6   74.14    4.25
   5   4   7   92.51    4.63
   5   4   8   11.38    1.85
   5   4   9   40.52    2.98
   5   5   1  316.41    7.60
   5   7 -10    3.64    0.87
   5   7  -1   90.88    4.24
   5   7   0  279.26    6.87
   5   8  -7   51.47    2.32
   5   8  -6   15.87    1.55
   5   8  -5   39.10    2.35
   5   8  -4   68.53    3.08
   5   8  -3  160.47    4.62
   5   8  -2   81.27    3.20
   6  -8  -6   23.14    1.28
   6  -8  -6   27.86    1.69
   6  -8  -5   31.07    1.59
   6  -8  -5   35.49    2.08
  -6  -8   5   33.29    2.81
  -6  -8   4   95.32    5.72
  -6  -8   4  124.87    5.40
   6  -8  -4  116.89    3.86
   6  -8  -4   94.06    2.81
   6  -8  -3    2.90    0.70
   6  -8  -3    3.20    1.06
  -6  -8   3    1.04    1.81
  -6  -8   2  173.70    8.68
   6  -8  -2  177.18    5.03
  -6  -8   1  104.20    7.14
   6  -8  -1   99.94    3.90
  -6  -8   0   46.79    5.13
   6  -8   0   51.03    2.80
  -6  -8  -1  129.76    8.17
   6  -8   1  113.94    4.00
  -6  -8  -2   38.00    4.97
   6  -8   2   40.10    2.33
  -6  -8  -3   55.71    5.65
   6  -8   3   41.44    2.21
  -6  -8  -4   45.92    5.21
   6  -7 -10   11.10    0.94
  -6  -7  10    5.89    1.31
  -6  -7   9   10.08    1.69
   6  -7  -9   14.89    1.26
   6  -7  -9   13.43    1.25
  -6  -7   9   11.87    1.98
   6  -7  -9   13.96    1.16
   6  -7  -8    9.27    1.14
   6  -7  -8   12.40    1.44
  -6  -7   8    8.96    2.09
   6  -7  -8    9.56    1.05
   6  -7  -7    2.39    0.78
  -6  -7   7    0.45    1.71
   6  -7  -7    2.55    0.96
   6  -7  -7    2.57    0.73
   6  -7  -6   24.66    1.96
  -6  -7   6   22.85    3.56
   6  -7  -6   26.54    2.38
   6  -7  -5    0.90    0.74
  -6  -7   5    1.34    1.90
   6  -7  -5    2.57    1.29
   6  -7  -4   45.67    2.72
  -6  -7   4   55.54    5.13
   6  -7  -4   47.11    3.37
   6  -7  -3  109.25    4.14
   6  -7  -3  119.23    5.22
   6  -7  -2   90.63    3.81
  -6  -7   2  111.96    6.99
   6  -7  -2  104.30    5.02
   6  -7  -1  236.38    6.02
   6  -7  -1  270.25    7.78
  -6  -7   0  265.30   14.75
   6  -7   0  262.91    6.80
   6  -7   0  251.75    7.53
  -6  -7  -1   52.56    7.42
   6  -7   1   52.06    3.18
  -6  -7  -2   10.67    4.67
   6  -7   2   11.96    1.74
   6  -7   3   66.33    3.62
  -6  -7  -3   69.51    8.35
   6  -7   4    1.16    1.04
  -6  -7  -4    6.71    4.28
  -6  -7  -5   46.81    6.89
   6  -7   5   41.17    2.76
   6  -7   6    9.59    1.43
  -6  -7  -6    9.01    3.95
  -6  -7  -7    2.86    3.02
   6  -7   7   -0.43    0.80
   6  -6 -12    6.98    0.86
   6  -6 -12    5.49    0.85
   6  -6 -11   62.99    2.60
   6  -6 -11   52.56    2.38
   6  -6 -11   59.93    2.72
  -6  -6  11   55.16    4.44
  -6  -6  10    5.19    2.45
   6  -6 -10    5.61    1.00
   6  -6 -10    6.08    1.15
   6  -6  -9   11.46    1.45
   6  -6  -9   11.13    1.60
  -6  -6   9   10.23    3.29
   6  -6  -8    9.16    1.43
   6  -6  -8    7.53    1.57
  -6  -6   8    8.45    3.41
   6  -6  -7   10.81    1.59
   6  -6  -7   13.05    2.01
  -6  -6   7   10.54    3.30
   6  -6  -6    9.10    1.49
   6  -6  -6    9.49    1.88
  -6  -6   6   11.78    3.32
   6  -6  -5   45.36    2.99
   6  -6  -5   47.77    3.68
   6  -6  -5   46.02    2.96
  -6  -6   5   43.69    5.44
   6  -6  -4   32.25    2.62
   6  -6  -4   34.74    3.26
  -6  -6   4   27.06    4.71
   6  -6  -3  124.72    4.86
   6  -6  -3  132.07    5.91
  -6  -6   3  115.42    8.57
   6  -6  -2  286.86    8.59
   6  -6  -2  273.83    7.19
   6  -6  -1  236.26    6.61
   6  -6  -1  260.58    7.57
   6  -6   0    5.53    1.54
   6  -6   1  262.60    7.98
   6  -6   1  272.03    8.06
   6  -6   2  222.22    7.51
  -6  -6  -2  237.13   14.61
   6  -6   2  240.09    7.31
   6  -6   3   50.67    3.82
  -6  -6  -3   43.65    7.19
   6  -6   3   48.55    3.33
   6  -6   4  155.02    6.38
  -6  -6  -4  161.80   12.60
   6  -6   4  150.26    5.45
   6  -6   5    0.90    1.37
  -6  -6  -5    0.02    4.11
   6  -6   6   32.21    3.01
  -6  -6  -6   26.84    6.09
   6  -6   7    8.88    1.73
  -6  -6  -7    4.94    3.73
   6  -6   8   15.19    1.86
  -6  -6  -8   18.26    4.66
  -6  -6  -9   79.60    6.96
   6  -6   9   56.00    2.85
   6  -5 -13   18.16    1.38
   6  -5 -13   14.77    1.45
  -6  -5  13   13.25    2.35
  -6  -5  12    6.22    2.36
   6  -5 -12    5.53    1.00
   6  -5 -12    3.60    0.92
   6  -5 -11    3.80    1.06
   6  -5 -11    2.78    1.03
   6  -5 -10  180.10    5.47
   6  -5 -10  163.13    5.63
  -6  -5  10  162.16    9.04
  -6  -5   9   27.62    4.49
   6  -5  -9   27.53    2.42
   6  -5  -9   27.79    2.64
   6  -5  -8    8.79    1.51
   6  -5  -8    9.55    1.84
  -6  -5   8   12.18    3.58
   6  -5  -7   42.52    2.93
   6  -5  -7   48.58    3.56
  -6  -5   7   45.06    5.52
   6  -5  -6  418.26    8.86
   6  -5  -6  432.50   10.34
  -6  -5   6  446.97   15.08
  -6  -5   5  178.96   11.81
   6  -5  -5  198.70    6.56
   6  -5  -5  197.61    6.03
   6  -5  -5  216.38    7.33
  -6  -5   5  193.90   10.44
  -6  -5   4   68.34    8.08
   6  -5  -4   63.39    3.64
   6  -5  -4   64.63    3.49
   6  -5  -4   70.08    4.29
  -6  -5   4   64.49    6.17
   6  -5  -3  741.62   11.96
  -6  -5   3  767.74   24.79
   6  -5  -3  740.25   11.59
   6  -5  -3  778.61   13.63
   6  -5  -3  774.02   11.59
  -6  -5   3  774.21   19.56
   6  -5  -2  124.21    4.78
   6  -5  -2  116.27    4.57
  -6  -5   2  116.58   10.56
   6  -5  -2  116.73    5.03
  -6  -5   1  202.24   13.72
   6  -5  -1  198.29    5.73
   6  -5  -1  167.08    6.65
   6  -5  -1  173.73    6.35
   6  -5   0  524.20   11.16
   6  -5   0  493.18   11.17
   6  -5   1    9.64    1.88
   6  -5   1   10.88    2.08
  -6  -5  -1   14.19    5.59
   6  -5   2  286.99    8.74
   6  -5   2  289.69    8.10
   6  -5   3  220.10    7.84
  -6  -5  -3  222.60   13.28
   6  -5   3  222.80    6.92
  -6  -5  -3  239.58   17.24
   6  -5   4   11.36    2.19
  -6  -5  -4    8.08    4.10
   6  -5   4   13.08    1.94
   6  -5   5   51.92    4.11
  -6  -5  -5   50.90    7.49
   6  -5   5   58.16    3.45
   6  -5   6  140.36    6.39
  -6  -5  -6  152.59   11.42
   6  -5   6  137.95    5.06
   6  -5   7   37.68    3.38
  -6  -5  -7   37.82    6.68
   6  -5   7   37.96    2.72
   6  -5   8    5.57    1.59
  -6  -5  -8    6.02    3.85
   6  -5   8    4.21    1.09
  -6  -5  -9   40.65    5.84
   6  -5   9   33.97    2.20
   6  -5   9   33.09    2.67
  -6  -5 -10    2.62    2.69
   6  -5  10    3.73    1.05
  -6  -5 -11    5.34    2.11
   6  -4 -14   10.47    1.21
  -6  -4  14    8.89    2.11
   6  -4 -13   37.16    2.25
   6  -4 -13   29.73    2.09
  -6  -4  13   29.95    3.70
   6  -4 -12    4.33    1.14
   6  -4 -12    3.87    1.11
  -6  -4  12    6.79    2.69
   6  -4 -11   40.51    2.71
   6  -4 -11   36.42    2.77
  -6  -4  11   42.91    5.10
   6  -4 -10   52.40    3.17
   6  -4 -10   54.46    3.50
  -6  -4  10   51.46    5.63
   6  -4  -9   29.84    2.48
   6  -4  -9   28.74    2.72
  -6  -4   9   31.71    4.66
   6  -4  -8   66.66    3.49
   6  -4  -8   71.07    4.21
   6  -4  -8   67.72    4.05
  -6  -4   8   63.47    6.00
   6  -4  -7   87.87    3.97
   6  -4  -7   88.26    4.60
  -6  -4   7   73.50    6.86
   6  -4  -7   85.97    4.57
  -6  -4   7   78.33    6.53
   6  -4  -6  272.14    6.75
   6  -4  -6  284.36    7.87
  -6  -4   6  269.79   12.66
   6  -4  -6  276.57    7.90
  -6  -4   6  253.91   10.95
   6  -4  -5   41.17    2.65
   6  -4  -5   42.56    3.03
  -6  -4   5   35.73    5.12
   6  -4  -5   46.54    3.29
  -6  -4   5   37.45    4.33
   6  -4  -4  387.65    8.58
   6  -4  -4  383.20    7.69
  -6  -4   4  394.59   15.46
   6  -4  -4  392.69    9.17
  -6  -4   4  396.27   12.75
   6  -4  -3  321.23    7.86
   6  -4  -3  291.86    7.05
  -6  -4   3  311.74   13.91
   6  -4  -3  312.65    7.95
   6  -4  -2  300.93    7.05
  -6  -4   2  318.15   14.47
   6  -4  -2  319.15    7.89
   6  -4  -1   80.85    3.61
  -6  -4   1   73.75    7.71
   6  -4  -1   78.74    4.08
   6  -4  -1   71.10    4.02
  -6  -4   0   88.52    8.81
   6  -4   0   83.08    4.26
   6  -4   0   93.79    3.77
   6  -4   0   86.40    4.21
   6  -4   1  487.66   10.57
   6  -4   1  505.51    9.73
  -6  -4  -2   60.28    8.39
   6  -4   2   52.74    3.74
   6  -4   2   53.19    3.65
   6  -4   2   54.05    3.33
  -6  -4  -3  224.09   15.05
   6  -4   3  216.75    6.31
   6  -4   3  221.18    7.60
   6  -4   4   12.42    2.25
  -6  -4  -4   10.27    3.69
   6  -4   4   13.18    1.77
   6  -4   4   11.50    1.97
  -6  -4  -4   13.28    5.54
   6  -4   5   40.07    3.56
  -6  -4  -5   35.20    5.58
  -6  -4  -5   30.38    5.71
   6  -4   5   34.79    3.01
   6  -4   5   44.14    3.01
   6  -4   6   10.10    2.21
  -6  -4  -6   11.78    4.04
   6  -4   6   11.07    1.94
   6  -4   6   13.44    1.94
   6  -4   7  194.43    7.40
  -6  -4  -7  187.90   11.82
   6  -4   7  185.98    6.90
   6  -4   7  190.70    5.97
   6  -4   8   78.23    4.61
  -6  -4  -8   80.00    8.04
   6  -4   8   78.11    3.87
   6  -4   8   76.85    4.46
   6  -4   9   11.12    1.85
  -6  -4  -9   11.93    3.75
   6  -4   9   10.42    2.05
   6  -4   9    9.76    1.60
   6  -4  10   45.06    3.00
  -6  -4 -10   57.11    5.97
   6  -4  10   47.56    2.75
   6  -4  10   51.25    3.43
  -6  -4 -11    3.80    2.23
   6  -4  11    3.69    0.91
   6  -3 -15    6.18    0.93
  -6  -3  15    2.30    1.10
  -6  -3  15    5.25    1.73
   6  -3 -14    1.03    0.79
   6  -3 -14    0.59    0.65
  -6  -3  14    1.51    1.43
  -6  -3  14   -0.44    1.89
   6  -3 -13   11.96    1.65
   6  -3 -13   11.95    1.63
  -6  -3  13   13.15    2.25
  -6  -3  13   13.91    3.12
   6  -3 -12    2.07    1.05
   6  -3 -12    4.10    1.14
   6  -3 -12    2.50    1.11
  -6  -3  12    4.61    2.08
  -6  -3  12    1.09    2.39
   6  -3 -11   38.83    3.06
   6  -3 -11   40.06    2.74
   6  -3 -11   37.66    2.92
  -6  -3  11   37.57    4.76
   6  -3 -10  107.08    5.05
   6  -3 -10  104.60    4.40
   6  -3 -10  104.01    4.80
  -6  -3  10  104.09    7.03
   6  -3  -9   14.57    1.70
   6  -3  -9   13.58    2.08
   6  -3  -9   14.62    1.98
  -6  -3   9   13.12    3.29
   6  -3  -8   57.89    3.12
   6  -3  -8   63.15    3.88
   6  -3  -8   62.29    3.65
  -6  -3   8   59.39    5.45
  -6  -3   8   65.16    5.38
   6  -3  -7  120.29    4.29
   6  -3  -7  135.05    5.40
   6  -3  -7  132.25    5.12
  -6  -3   7  131.89    7.83
   6  -3  -6  313.45    7.80
   6  -3  -6  330.25    7.81
  -6  -3   6  323.19   11.92
   6  -3  -5  336.07    7.71
  -6  -3   5  353.87   12.38
   6  -3  -4   63.28    3.24
  -6  -3   4   64.13    5.59
   6  -3  -3  494.06    8.56
  -6  -3   3  515.65   15.36
   6  -3  -2   87.49    3.51
  -6  -3   2   93.23    7.10
   6  -3  -1  276.96    6.18
  -6  -3   1  263.82   11.97
   6  -3   0  419.16    7.33
  -6  -3   0  405.64   14.91
  -6  -3  -1 1027.06   24.69
   6  -3   1 1048.06   11.77
  -6  -3  -2  156.28   10.58
   6  -3   2  151.08    5.66
  -6  -3  -3  267.97   14.09
   6  -3   3  280.81    7.91
   6  -3   3  268.10    7.46
   6  -3   3  278.48    7.15
   6  -3   4   24.52    2.65
  -6  -3  -4   17.93    3.59
   6  -3   4   22.09    2.32
   6  -3   4   23.66    2.38
   6  -3   4   22.65    2.55
  -6  -3  -4   14.02    4.46
   6  -3   5   43.20    3.48
  -6  -3  -5   29.84    5.20
  -6  -3  -5   41.38    5.23
   6  -3   5   42.64    3.13
   6  -3   5   40.89    3.16
   6  -3   5   41.57    3.45
   6  -3   6  191.97    7.20
  -6  -3  -6  183.67   12.21
  -6  -3  -6  190.82   10.67
   6  -3   6  202.78    6.71
   6  -3   6  194.69    6.84
   6  -3   7  203.42    7.28
  -6  -3  -7  201.04   13.69
  -6  -3  -7  199.02   11.23
   6  -3   7  213.68    7.22
   6  -3   8  117.37    5.44
  -6  -3  -8  111.59    8.75
   6  -3   8  118.29    5.53
   6  -3   8  110.78    4.70
  -6  -3  -9   20.07    4.27
   6  -3   9   18.25    2.23
   6  -3   9   17.07    2.37
   6  -3   9   15.86    1.84
  -6  -3 -10   10.81    3.26
   6  -3  10    6.55    1.74
   6  -3  10    5.99    1.21
  -6  -3 -11    3.79    2.13
   6  -3  11    3.71    1.47
   6  -3  11    5.25    1.08
   6  -3  12   62.78    2.84
   6  -3  12   66.26    3.28
   6  -2 -16    9.69    1.06
  -6  -2  16    8.64    1.45
   6  -2 -15   11.18    1.39
  -6  -2  15   11.61    2.10
  -6  -2  15   10.63    2.15
   6  -2 -14   10.53    1.57
  -6  -2  14   15.76    2.78
  -6  -2  14   13.66    2.82
   6  -2 -13   25.50    2.51
   6  -2 -13   27.85    2.49
  -6  -2  13   28.96    3.90
   6  -2 -12  252.25    6.59
   6  -2 -12  234.10    7.42
   6  -2 -12  243.03    7.07
  -6  -2  12  251.68   10.24
   6  -2 -11   48.60    3.51
   6  -2 -11   50.19    3.07
   6  -2 -11   48.81    3.36
  -6  -2  11   50.09    5.04
   6  -2 -10    4.75    1.48
   6  -2 -10    6.29    1.26
   6  -2 -10    4.59    1.40
   6  -2 -10    3.12    1.11
  -6  -2  10    5.10    2.63
  -6  -2   9  317.42   10.63
  -6  -2   9  299.14   10.56
   6  -2  -9  321.52    8.49
   6  -2  -9  319.05    7.12
   6  -2  -9  319.45    7.89
   6  -2  -9  318.67    8.42
   6  -2  -8  400.54    7.51
  -6  -2   8  375.40   11.55
   6  -2  -8  395.94    9.00
   6  -2  -8  386.30    8.50
  -6  -2   7  650.48   14.81
   6  -2  -7  645.53   10.81
  -6  -2   6  163.92    7.43
   6  -2  -6  168.54    5.36
  -6  -2   5  724.66   15.22
   6  -2  -5  718.30   10.19
  -6  -2   4   10.27    2.29
   6  -2  -4    7.78    1.20
  -6  -2   3 1081.90   18.92
   6  -2  -3 1097.39   11.53
   6  -2  -2  166.79    4.43
  -6  -2   2  166.63    7.77
   6  -2  -1    9.40    1.22
   6  -2  -1    8.12    1.47
  -6  -2   1    6.35    2.40
   6  -2   0  172.34    4.42
   6  -2   0  162.89    5.11
   6  -2   1  167.40    5.08
   6  -2   1  164.58    4.42
  -6  -2  -2  138.83    8.31
   6  -2   2  158.09    4.89
  -6  -2  -3   84.70    6.88
   6  -2   3   88.80    3.75
  -6  -2  -4  125.42    8.52
   6  -2   4  127.02    4.57
   6  -2   5   15.15    1.97
   6  -2   5   16.31    1.89
   6  -2   5   14.05    2.12
   6  -2   6  106.43    4.94
  -6  -2  -6   96.11    8.58
  -6  -2  -6  100.05    7.24
   6  -2   6   99.67    4.80
   6  -2   6  108.74    4.52
   6  -2   6  105.33    5.31
   6  -2   6   99.58    4.51
  -6  -2  -7  642.48   18.25
  -6  -2  -7  648.90   22.77
   6  -2   7  651.81   12.23
   6  -2   7  633.20   11.06
   6  -2   7  642.87   11.82
   6  -2   7  598.18   11.47
  -6  -2  -8   50.97    5.55
  -6  -2  -8   55.30    7.69
   6  -2   8   46.18    3.68
   6  -2   8   46.44    3.43
  -6  -2  -9   71.57    6.33
   6  -2   9   65.13    4.30
   6  -2   9   58.18    3.74
  -6  -2 -10   64.48    5.82
   6  -2  10   60.04    3.96
   6  -2  10   55.33    3.61
   6  -2  11   98.29    4.84
   6  -2  11  104.70    4.56
   6  -2  12   27.81    2.54
   6  -2  12   30.25    2.25
   6  -2  13   13.07    1.54
   6  -2  13   15.51    1.42
  -6  -1  16   25.80    2.53
  -6  -1  15   18.10    2.63
   6  -1 -15   20.74    1.94
   6  -1 -14    9.72    1.67
  -6  -1  14    8.85    2.40
   6  -1 -13  416.06    9.64
  -6  -1  13  410.67   12.38
  -6  -1  12   30.48    3.91
   6  -1 -12   26.68    2.71
   6  -1 -12   29.41    2.81
   6  -1 -11  113.45    5.24
   6  -1 -11  120.03    5.07
  -6  -1  11  109.52    6.59
   6  -1 -10  199.82    5.59
   6  -1 -10  200.60    6.75
   6  -1 -10  203.77    6.41
   6  -1 -10  193.86    6.39
  -6  -1  10  195.10    8.21
   6  -1  -9   71.34    3.95
   6  -1  -9   74.07    3.29
   6  -1  -9   73.05    3.75
   6  -1  -9   68.66    3.63
  -6  -1   9   69.55    4.83
  -6  -1   9   68.05    4.67
   6  -1  -8  427.01    8.31
   6  -1  -8  407.86    8.38
  -6  -1   8  404.81   10.95
   6  -1  -7  461.00    8.38
  -6  -1   7  440.59   11.19
   6  -1  -6   98.81    3.70
  -6  -1   6   94.21    5.33
   6  -1  -5  859.92   10.07
  -6  -1   5  806.95   14.80
   6  -1  -4 2034.26   14.72
  -6  -1   4 1955.18   22.62
   6  -1  -3   30.27    1.85
   6  -1  -3   32.96    2.19
  -6  -1   3   29.14    3.27
   6  -1  -2  325.95    5.79
  -6  -1   2  309.11    9.19
   6  -1  -2  329.88    6.31
   6  -1  -1  294.37    5.75
   6  -1  -1  292.53    5.41
   6  -1   0 1039.46   10.07
   6  -1   0 1066.50   10.69
   6  -1   1 1219.31   11.55
  -6  -1  -1 1070.78   17.54
  -6  -1  -2  206.32    8.19
   6  -1   2  228.45    5.14
  -6  -1  -3  349.25   10.84
   6  -1   3  354.28    6.62
  -6  -1  -4  455.77   13.73
   6  -1   4  486.23    8.03
  -6  -1  -5  238.04   11.09
   6  -1   5  247.75    6.02
   6  -1   6   82.62    4.26
   6  -1   6   85.20    4.57
   6  -1   6   87.33    3.83
   6  -1   6   83.85    4.23
  -6  -1  -6   77.68    7.41
   6  -1   7  128.86    5.46
  -6  -1  -7  132.45   10.19
   6  -1   7  141.18    5.59
   6  -1   7  137.89    5.91
   6  -1   7  142.35    5.07
  -6  -1  -8   41.45    6.35
   6  -1   8   38.24    3.31
   6  -1   8   42.50    2.99
   6  -1   8   37.31    3.20
   6  -1   9  247.11    7.81
   6  -1   9  243.13    7.98
   6  -1  10   62.75    4.12
   6  -1  10   71.65    4.36
   6  -1  11   10.17    1.88
   6  -1  11   10.57    1.87
   6  -1  12   86.26    3.97
   6  -1  12   97.46    4.34
   6  -1  13    4.78    1.08
   6  -1  13    5.25    1.04
   6  -1  14   31.41    1.75
  -6   0  16   10.61    2.07
   6   0 -15   89.12    3.88
  -6   0  14  203.94    7.98
   6   0 -14  214.89    6.43
  -6   0  13   -1.33    2.13
   6   0 -13   -1.24    1.26
   6   0 -12   26.29    2.60
  -6   0  12   22.50    3.05
   6   0 -11  166.12    6.26
   6   0 -11  175.54    6.12
   6   0 -11  163.63    6.72
  -6   0  11  172.42    7.62
   6   0 -10    1.56    1.07
   6   0 -10    2.10    1.06
   6   0 -10    1.34    1.06
  -6   0  10   -0.48    1.48
   6   0  -9    2.99    1.15
   6   0  -9    3.19    1.10
   6   0  -9    3.84    1.12
   6   0  -9    1.42    0.80
   6   0  -8    0.75    0.81
   6   0  -8   -0.24    0.70
   6   0  -7  451.07    7.41
   6   0  -7  440.88    8.48
   6   0  -6  511.32    7.32
   6   0  -5   70.54    2.68
   6   0  -4  779.49    8.15
   6   0  -3  625.47    7.22
   6   0  -3  593.29    7.17
   6   0  -2 2221.48   13.39
   6   0  -2 2301.09   13.78
   6   0  -1   12.37    1.17
  -6   0   1   10.81    2.07
   6   0  -1   12.40    1.16
  -6   0   0  315.07    7.99
   6   0   0  352.66    5.54
  -6   0  -1   64.08    3.67
   6   0   1   67.78    2.63
   6   0   2  245.79    5.03
  -6   0  -2  255.19    7.25
  -6   0  -3  211.62    8.13
   6   0   3  221.74    5.06
  -6   0  -4  226.32    9.24
   6   0   4  233.84    5.46
  -6   0  -5  325.58   12.56
   6   0   5  331.01    6.85
  -6   0  -6    5.90    2.96
   6   0   6    5.64    1.14
   6   0   6    9.00    1.78
  -6   0  -7  202.63   11.79
   6   0   7  203.92    7.00
   6   0   7  205.71    6.37
   6   0   7  201.71    6.84
   6   0   7  210.84    6.17
   6   0   8  203.21    6.48
   6   0   8  213.08    6.36
   6   0   8  210.12    7.38
  -6   0  -8  220.20   12.89
   6   0   9   10.54    2.08
   6   0   9   11.83    1.97
   6   0  10    3.88    1.53
   6   0  10    8.62    1.67
   6   0  11  148.31    5.24
   6   0  11  178.46    6.66
   6   0  12    0.04    1.11
   6   0  13   87.06    3.71
   6   0  14   60.03    2.51
  -6   1  16   28.47    2.65
  -6   1  14    9.27    2.04
   6   1 -13  416.51    9.36
  -6   1  13  422.41   11.33
   6   1 -12   31.64    2.91
   6   1 -11  110.82    5.74
   6   1 -11  114.65    5.10
   6   1 -10  200.50    6.51
   6   1 -10  182.55    7.01
   6   1  -9   74.99    3.85
   6   1  -9   66.28    3.78
   6   1  -9   69.86    4.20
   6   1  -8  429.38    8.58
   6   1  -8  424.03    8.13
   6   1  -6   94.15    2.73
   6   1  -5  854.29    7.80
   6   1  -4 2166.87   12.11
   6   1  -3   31.15    1.52
   6   1  -3   33.14    1.51
   6   1  -2  363.21    4.98
   6   1  -1  277.10    4.58
  -6   1  -1 1042.47   12.81
  -6   1  -1 1178.53   13.25
  -6   1  -2  197.53    6.49
  -6   1  -3  324.94    9.51
  -6   1  -4  443.89   12.31
  -6   1  -5  235.46    9.97
  -6   1  -6   87.51    6.71
   6   1   6   79.32    4.31
   6   1   7  132.11    5.00
   6   1   7  131.39    5.75
  -6   1  -7  145.03    9.03
   6   1   8   41.15    3.03
   6   1   8   41.92    3.57
  -6   1  -8   34.68    5.00
   6   1   9  244.88    8.17
   6   1  10   64.35    4.29
   6   1  11   16.34    2.43
   6   1  12   93.10    4.38
   6   1  13    5.06    1.09
   6   1  14   30.54    1.73
  -6   2  16   11.61    1.67
  -6   2  13   27.14    2.96
   6   2   5   13.84    1.98
   6   2   6   95.08    4.83
   6   2   7  571.94   11.98
   6   2   8   45.85    3.74
   6   2   9   58.36    4.10
   6   2  10   53.10    3.77
   6   2  11   97.73    4.71
   6   2  12   26.65    2.29
   6   2  13   12.36    1.32
   6   3   4   23.10    2.48
   6   3   5   37.29    3.11
   6   3   6  167.18    6.40
   6   3   7  170.86    6.58
   6   3   8   97.34    5.02
   6   3   9   12.99    2.03
   6   3  10    3.32    1.12
   6   3  11    5.55    1.33
   6   3  12   44.34    2.42
   6   4   0   78.99    3.80
   6   4   1  451.22    8.81
   6   4   2   48.51    2.93
   6   4   4   10.58    1.88
   6   4   5   33.27    2.98
   6   4   6    7.82    1.68
   6   4   7  151.21    5.92
   6   4   8   61.50    3.75
   6   4   9    6.87    1.39
   6   4  10   33.88    2.36
   6   5   0  491.94    9.91
   6   5   1    9.82    1.70
   6   5   3  171.06    6.13
   6   6 -11   53.21    2.42
   6   6  -1  230.34    7.03
   6   6   0    5.43    1.49
   6   6   1  244.04    6.64
   6   7 -10    9.16    1.05
   6   7  -9   12.92    1.40
   6   7  -3  106.76    4.64
   6   7  -2   90.89    4.25
   6   7  -1  232.64    6.42
   6   7   0  237.92    6.10
   6   8  -7   47.66    2.05
   6   8  -6   26.54    1.73
   6   8  -5   30.96    1.98
   6   8  -4   98.20    3.38
   6   8  -3    2.80    0.96
   6   8  -2  152.44    4.02
  -7  -8   5   -2.50    1.67
   7  -8  -5    1.36    0.67
  -7  -8   4   12.99    2.78
   7  -8  -4   16.01    1.45
  -7  -8   3    7.05    2.74
   7  -8  -3    8.65    1.17
  -7  -8   2    3.23    2.45
   7  -8  -2    5.66    1.05
  -7  -8   1   79.66    6.90
   7  -8  -1   67.42    2.88
  -7  -8   0   80.21    7.04
   7  -8   0   71.59    2.90
  -7  -8  -1   34.81    5.13
   7  -8   1   29.39    1.85
   7  -8   2   90.16    2.89
  -7  -8  -2  122.78    8.81
  -7  -8  -3   52.60    6.28
   7  -7  -9    0.67    0.37
  -7  -7   9   -0.06    1.06
   7  -7  -9    0.26    0.55
   7  -7  -9    1.42    0.46
   7  -7  -8    3.82    0.68
  -7  -7   8    4.22    1.70
   7  -7  -8    4.88    0.95
   7  -7  -8    4.39    0.70
   7  -7  -7    0.09    0.49
  -7  -7   7    2.11    1.76
   7  -7  -7    3.02    0.92
   7  -7  -7    1.24    0.52
   7  -7  -6   57.66    2.53
   7  -7  -6   65.07    3.34
   7  -7  -5   28.34    1.88
   7  -7  -5   32.79    2.57
   7  -7  -4    1.00    0.67
   7  -7  -4   -0.27    1.07
   7  -7  -3   60.95    3.57
   7  -7  -2   26.38    2.54
   7  -7  -1   37.53    2.96
   7  -7   0    3.12    1.10
   7  -7   0    2.83    1.29
   7  -7   1   48.00    2.94
   7  -7   1   47.38    3.12
   7  -7   2   17.09    1.89
  -7  -7  -2   14.35    5.70
   7  -7   2   13.95    1.83
  -7  -7  -3   -0.70    4.48
   7  -7   3    0.79    0.85
   7  -7   3    0.47    0.90
   7  -7   4   10.73    1.49
  -7  -7  -4   15.28    5.56
   7  -7   4    9.70    1.31
   7  -7   5    3.57    0.96
  -7  -7  -5    4.12    4.49
  -7  -7  -6   70.56    8.13
   7  -7   6   42.34    2.35
   7  -6 -12    5.97    0.75
  -7  -6  12    2.64    1.38
   7  -6 -11   16.10    1.21
   7  -6 -11   13.30    1.23
   7  -6 -11   13.88    1.28
  -7  -6  11   12.71    2.53
   7  -6 -10   22.64    1.59
   7  -6 -10   21.76    1.79
   7  -6 -10   21.42    1.76
   7  -6  -9    8.16    1.12
   7  -6  -9    9.33    1.50
   7  -6  -9    7.75    1.22
  -7  -6   9   10.70    3.21
   7  -6  -8   13.82    1.45
   7  -6  -8   12.30    1.76
   7  -6  -8   12.52    1.51
  -7  -6   8   12.00    3.72
   7  -6  -7    9.25    1.35
   7  -6  -7   11.63    1.84
   7  -6  -7    9.36    1.42
  -7  -6   7    7.19    3.15
   7  -6  -6   64.02    3.23
   7  -6  -6   71.72    4.09
   7  -6  -6   65.04    3.34
  -7  -6   6   65.02    6.72
   7  -6  -5   68.12    3.37
  -7  -6   5   66.95    7.02
   7  -6  -5   76.57    4.40
   7  -6  -5   73.22    3.48
   7  -6  -4   19.45    1.88
   7  -6  -4   17.38    2.27
  -7  -6   4   13.66    3.85
   7  -6  -3  126.31    5.64
   7  -6  -2   71.91    3.95
   7  -6  -2   63.09    4.08
   7  -6  -1    6.92    1.58
   7  -6  -1    4.14    1.46
   7  -6   0  117.20    5.38
   7  -6   0  125.55    5.40
   7  -6   1   13.55    2.16
   7  -6   2   32.77    3.03
  -7  -6  -2   30.31    6.84
   7  -6   2   29.32    2.72
  -7  -6  -3   17.73    5.90
   7  -6   3   21.29    2.25
   7  -6   3   21.58    2.59
  -7  -6  -4   35.41    7.17
   7  -6   4   31.75    2.99
   7  -6   4   33.19    2.56
   7  -6   5   35.59    3.03
  -7  -6  -5   39.25    7.56
   7  -6   5   35.17    2.44
   7  -6   6    5.86    1.50
  -7  -6  -6    8.14    4.85
   7  -6   7   20.76    2.11
  -7  -6  -7   29.40    5.96
   7  -6   8   10.14    1.39
  -7  -6  -8   18.91    4.51
   7  -5 -13  103.55    3.15
  -7  -5  13   97.97    5.03
   7  -5 -12   26.96    1.73
   7  -5 -12   22.00    1.70
   7  -5 -12   23.38    1.87
  -7  -5  12   25.28    3.44
   7  -5 -11   41.14    2.32
   7  -5 -11   39.74    2.55
   7  -5 -11   40.42    2.64
  -7  -5  11   42.31    4.77
   7  -5 -10   33.41    2.33
   7  -5 -10   32.32    2.62
  -7  -5  10   28.34    4.67
   7  -5  -9    3.85    1.12
   7  -5  -9    2.91    1.26
  -7  -5   9    2.53    3.02
   7  -5  -8  117.98    4.48
   7  -5  -8  133.26    5.52
  -7  -5   8  116.09    8.76
   7  -5  -7   57.86    3.26
   7  -5  -7   65.48    4.05
  -7  -5   7   65.99    6.94
   7  -5  -6  125.83    4.68
   7  -5  -6  146.39    5.93
  -7  -5   6  133.24    9.59
   7  -5  -5   95.93    4.11
   7  -5  -5  104.49    5.12
   7  -5  -5   97.01    4.46
  -7  -5   5   94.38    8.34
   7  -5  -4  571.61   11.09
   7  -5  -4  571.89   11.91
   7  -5  -4  569.07   10.29
  -7  -5   4  571.37   18.61
   7  -5  -3   15.24    2.07
   7  -5  -3   15.14    1.90
  -7  -5   3   17.99    5.96
   7  -5  -3   13.68    2.08
   7  -5  -3   14.31    1.69
   7  -5  -2  256.57    7.01
  -7  -5   2  269.05   17.03
   7  -5  -2  244.58    7.66
   7  -5  -2  244.38    7.50
  -7  -5   1   68.85   10.01
   7  -5  -1   64.61    3.51
   7  -5  -1   55.96    3.76
   7  -5  -1   58.72    4.03
  -7  -5   0  297.63   19.07
   7  -5   0  269.95    8.20
   7  -5   0  274.62    8.15
   7  -5   1  144.28    6.19
   7  -5   1  146.04    5.87
   7  -5   2   20.87    2.68
   7  -5   2   19.22    2.34
   7  -5   3  116.99    5.82
  -7  -5  -3  108.33   10.73
   7  -5   3  116.24    5.06
   7  -5   4   80.51    4.92
  -7  -5  -4   69.87    8.87
   7  -5   4   73.39    3.98
   7  -5   5   14.23    2.45
  -7  -5  -5   16.08    5.37
   7  -5   5   15.06    1.91
   7  -5   6    9.85    2.09
   7  -5   6    7.89    1.49
   7  -5   7   89.77    4.70
  -7  -5  -7   95.80    9.26
   7  -5   7   86.85    3.82
   7  -5   8   73.13    3.94
   7  -5   8   68.98    3.13
   7  -5   9   -0.27    0.75
   7  -5   9    0.76    0.92
  -7  -5  -9   -0.22    2.76
  -7  -5 -10   24.13    3.67
   7  -5  10   15.12    1.32
   7  -4 -14   35.66    1.87
  -7  -4  14   32.60    3.22
  -7  -4  13   50.89    4.66
   7  -4 -13   45.72    2.51
   7  -4 -13   47.81    2.62
   7  -4 -12   37.26    2.33
   7  -4 -12   32.66    2.40
  -7  -4  12   38.27    4.78
   7  -4 -11   18.50    1.79
   7  -4 -11   17.03    1.99
  -7  -4  11   15.90    3.83
   7  -4 -10   68.79    3.42
   7  -4 -10   70.15    3.91
  -7  -4  10   69.34    6.50
   7  -4  -9   12.62    1.59
   7  -4  -9   14.91    2.07
  -7  -4   9   11.49    3.44
   7  -4  -8  260.35    6.61
   7  -4  -8  278.62    7.96
  -7  -4   8  260.70   11.89
   7  -4  -7    7.88    1.33
   7  -4  -7    9.68    1.90
   7  -4  -7    6.10    1.44
  -7  -4   7    4.42    2.89
   7  -4  -6   57.35    3.09
   7  -4  -6   62.99    3.81
  -7  -4   6   61.54    7.07
   7  -4  -6   56.95    3.65
  -7  -4   6   53.61    5.64
   7  -4  -5  261.23    7.39
  -7  -4   5  277.86   14.22
   7  -4  -5  276.79    7.75
   7  -4  -5  270.47    7.61
  -7  -4   5  248.72   11.51
   7  -4  -4  132.29    5.37
   7  -4  -4  127.69    5.04
  -7  -4   4  120.43    9.56
   7  -4  -4  131.33    5.38
   7  -4  -4  132.45    4.98
  -7  -4   4  142.19    8.58
   7  -4  -3  368.63    8.38
   7  -4  -3  386.98    9.01
  -7  -4   3  393.11   17.46
   7  -4  -3  366.63    8.89
   7  -4  -3  362.02    7.78
   7  -4  -3  347.30    9.26
   7  -4  -2  160.12    5.90
   7  -4  -2  158.80    5.38
  -7  -4   2  154.50   11.74
   7  -4  -2  144.81    5.88
   7  -4  -2  149.60    5.73
   7  -4  -2  148.97    4.75
   7  -4  -1  210.49    6.86
  -7  -4   1  197.90   13.80
   7  -4  -1  217.48    6.08
   7  -4  -1  202.89    6.75
  -7  -4   0  331.45   18.51
   7  -4   0  313.27    8.56
   7  -4   0  323.08    8.31
   7  -4   0  338.13    7.53
   7  -4   1    9.63    1.90
   7  -4   1    9.69    1.69
   7  -4   1    9.34    1.79
  -7  -4  -2  322.15   19.63
   7  -4   2  300.32    8.91
   7  -4   2  303.31    8.48
   7  -4   2  305.06    7.88
   7  -4   3  185.83    7.14
  -7  -4  -3  181.36   11.53
   7  -4   3  181.92    6.77
  -7  -4  -3  205.43   16.53
   7  -4   3  189.15    6.19
   7  -4   4  182.70    7.16
  -7  -4  -4  179.98   11.43
  -7  -4  -4  160.30   15.33
   7  -4   4  174.81    5.94
   7  -4   5  376.91   10.26
  -7  -4  -5  377.86   16.50
   7  -4   5  374.95    8.49
   7  -4   6   22.42    2.96
  -7  -4  -6   26.39    5.27
   7  -4   6   24.82    2.45
   7  -4   7   95.05    5.03
  -7  -4  -7   89.71    8.65
   7  -4   7   91.97    4.27
   7  -4   8   39.09    3.17
  -7  -4  -8   40.63    5.89
   7  -4   8   39.00    2.78
   7  -4   9   26.00    2.33
  -7  -4  -9   32.62    5.00
   7  -4   9   27.60    2.27
   7  -4  10   29.60    2.05
  -7  -4 -10   39.29    4.62
   7  -4  10   34.54    2.19
   7  -4  11    4.54    0.86
  -7  -3  15    9.95    1.93
   7  -3 -14    1.83    0.72
   7  -3 -14   -0.37    0.61
  -7  -3  14    0.71    1.82
   7  -3 -13   52.61    2.80
   7  -3 -13   51.04    2.98
   7  -3 -13   51.53    2.88
  -7  -3  13   49.30    3.68
  -7  -3  13   55.40    5.21
   7  -3 -12  107.73    4.04
   7  -3 -12  101.37    4.46
  -7  -3  12  107.14    7.19
   7  -3 -11   93.42    3.93
   7  -3 -11   89.45    4.35
  -7  -3  11   80.87    6.69
   7  -3 -10   62.32    3.28
   7  -3 -10   65.39    3.82
  -7  -3  10   65.52    6.05
   7  -3  -9  226.84    6.17
   7  -3  -9  247.30    7.77
   7  -3  -9  242.27    7.29
  -7  -3   9  237.86   10.68
   7  -3  -8   24.00    2.00
   7  -3  -8   22.30    2.42
   7  -3  -8   24.08    2.43
  -7  -3   8   23.21    4.19
  -7  -3   8   24.58    4.28
   7  -3  -7  118.93    4.22
   7  -3  -7  126.14    5.27
  -7  -3   7  113.60    8.18
   7  -3  -7  124.75    5.13
  -7  -3   7  119.15    7.33
  -7  -3   6    9.30    2.75
   7  -3  -6   10.57    1.67
   7  -3  -6   10.27    1.71
  -7  -3   6    5.16    2.57
   7  -3  -5   57.56    3.38
  -7  -3   5   48.12    4.99
   7  -3  -5   59.49    3.37
  -7  -3   5   62.58    6.25
   7  -3  -5   59.76    3.50
   7  -3  -4   83.81    3.87
   7  -3  -4   95.46    4.14
  -7  -3   4   93.18    7.71
   7  -3  -3   50.80    2.96
  -7  -3   3   57.62    6.50
   7  -3  -2   21.02    1.94
  -7  -3   2   27.64    5.36
   7  -3  -1   53.73    2.90
  -7  -3   1   55.04    7.05
  -7  -3   0  121.13    9.66
   7  -3   0  144.98    4.67
   7  -3   1    9.81    1.75
  -7  -3  -1   11.91    4.46
   7  -3   1   10.18    1.60
   7  -3   2  117.90    5.19
  -7  -3  -2  122.38   11.03
   7  -3   2  121.73    5.25
   7  -3   2  119.60    5.04
   7  -3   2  122.83    4.66
   7  -3   3  131.58    5.67
  -7  -3  -3  138.04   12.01
   7  -3   3  137.11    5.52
   7  -3   3  131.73    5.52
   7  -3   3  135.94    4.89
   7  -3   4   90.24    4.84
  -7  -3  -4   83.26    7.09
   7  -3   4   88.61    4.55
   7  -3   4   93.01    4.65
   7  -3   4   89.40    4.85
   7  -3   5  290.46    8.74
  -7  -3  -5  281.63   15.27
  -7  -3  -5  268.43   13.24
   7  -3   5  312.20    8.53
   7  -3   5  305.44    8.39
   7  -3   5  289.47    8.84
   7  -3   6  186.40    6.98
  -7  -3  -6  182.02   13.11
  -7  -3  -6  187.16   10.94
   7  -3   6  201.15    6.98
   7  -3   6  191.20    6.84
   7  -3   7  171.06    6.66
  -7  -3  -7  187.47   11.09
   7  -3   7  187.67    6.95
   7  -3   8    9.80    1.69
  -7  -3  -8    6.97    3.41
   7  -3   8    9.65    2.03
  -7  -3  -9    3.43    2.84
   7  -3   9    5.72    1.87
  -7  -3 -10   21.29    3.49
   7  -3  10   21.86    2.47
   7  -3  10   17.87    1.64
   7  -3  11   37.08    2.36
   7  -3  12   -0.03    0.66
   7  -2 -15   16.56    1.43
  -7  -2  15   14.65    2.18
  -7  -2  15   13.51    2.48
   7  -2 -14   93.72    3.80
  -7  -2  14  103.40    5.46
  -7  -2  14   90.76    5.85
   7  -2 -13   68.34    3.62
   7  -2 -13   68.10    3.66
   7  -2 -13   65.68    3.11
  -7  -2  13   73.23    5.73
   7  -2 -12  119.24    4.97
   7  -2 -12  124.61    5.06
  -7  -2  12  120.36    7.61
   7  -2 -11  301.63    6.98
   7  -2 -11  294.02    7.95
   7  -2 -11  318.74    8.10
  -7  -2  11  298.27   11.70
   7  -2 -10  254.04    7.27
   7  -2 -10  255.72    6.35
   7  -2 -10  262.52    7.81
   7  -2 -10  255.77    7.34
  -7  -2  10  252.42   10.50
   7  -2  -9  451.35    8.25
   7  -2  -9  456.60   10.07
   7  -2  -9  487.26    9.78
  -7  -2   9  441.05   13.27
  -7  -2   9  462.82   14.53
   7  -2  -8   23.23    1.95
   7  -2  -8   22.75    2.29
  -7  -2   8   25.54    3.56
   7  -2  -8   24.75    2.34
  -7  -2   8   20.19    3.07
  -7  -2   7  182.30    8.97
  -7  -2   7  169.97    7.71
   7  -2  -7  175.91    5.79
   7  -2  -7  179.94    5.73
  -7  -2   6  190.03    9.13
   7  -2  -6  177.43    5.55
  -7  -2   5   11.11    2.87
   7  -2  -5    8.62    1.40
  -7  -2   4  320.53   11.81
   7  -2  -4  306.50    6.60
   7  -2  -3  590.54    8.82
  -7  -2   3  631.78   16.96
   7  -2  -2  810.49   10.30
  -7  -2   2  767.28   18.88
   7  -2  -1  900.07   10.73
   7  -2  -1  877.71   12.35
   7  -2   0  144.95    5.09
  -7  -2   0  134.11    8.61
   7  -2   0  138.89    4.29
  -7  -2  -1  428.58   15.76
   7  -2   1  475.24    8.89
  -7  -2  -2  474.93   16.95
   7  -2   2  496.52    9.12
  -7  -2  -3  263.28   13.28
   7  -2   3  285.65    6.98
   7  -2   3  265.49    7.37
   7  -2   4   10.29    1.68
   7  -2   4    9.31    1.74
   7  -2   4   10.43    1.89
   7  -2   4   10.87    1.66
   7  -2   5   16.52    2.04
  -7  -2  -5   13.91    4.15
   7  -2   5   16.43    2.13
   7  -2   5   19.56    2.15
   7  -2   5   16.07    2.32
   7  -2   6  258.03    7.57
  -7  -2  -6  267.99   14.85
   7  -2   6  270.61    7.86
   7  -2   6  273.68    7.48
   7  -2   6  259.27    8.38
   7  -2   6  249.90    7.15
  -7  -2  -7  264.38   16.26
   7  -2   7  261.04    8.26
   7  -2   7  279.92    7.76
   7  -2   7  267.42    7.65
   7  -2   8   87.09    4.77
   7  -2   8   81.39    4.31
   7  -2   9  209.94    7.07
   7  -2   9  195.95    6.46
   7  -2  10   17.77    2.24
   7  -2  10   18.53    2.09
   7  -2  11    4.98    1.30
   7  -2  11    5.68    1.18
   7  -2  12   15.59    1.47
   7  -2  13   10.20    1.09
  -7  -1  16   26.65    2.45
  -7  -1  15   10.89    2.32
  -7  -1  14   12.02    2.91
   7  -1 -14   11.45    1.60
  -7  -1  13   72.98    5.79
   7  -1 -13   76.51    3.97
   7  -1 -12  365.68    8.85
   7  -1 -12  376.62    8.88
  -7  -1  12  363.83   12.13
   7  -1 -11  322.68    8.38
   7  -1 -11  332.08    8.35
   7  -1 -11  326.80    7.34
  -7  -1  11  330.67   11.29
  -7  -1  10    3.78    2.12
   7  -1 -10    2.71    1.19
   7  -1 -10    1.92    1.12
   7  -1 -10    2.24    1.04
  -7  -1  10    1.07    2.04
   7  -1  -9   84.83    4.23
   7  -1  -9   85.14    3.50
   7  -1  -9   81.88    3.97
   7  -1  -9   90.75    4.20
  -7  -1   9   85.68    5.95
  -7  -1   9   85.89    5.53
   7  -1  -8  335.20    6.46
   7  -1  -8  323.53    7.47
  -7  -1   8  320.43   11.12
  -7  -1   7    0.75    1.66
   7  -1  -7    2.08    0.84
   7  -1  -6  174.54    5.02
  -7  -1   6  162.03    7.90
   7  -1  -5   65.12    3.02
  -7  -1   5   65.14    5.44
   7  -1  -4   44.63    2.42
  -7  -1   4   40.28    4.29
   7  -1  -3  572.09    8.15
  -7  -1   3  560.71   14.26
   7  -1  -3  549.69    8.79
   7  -1  -2  490.97    7.45
  -7  -1   2  464.10   13.13
   7  -1  -1  591.86    8.67
   7  -1  -1  582.38    8.00
  -7  -1   0 1099.77   20.19
   7  -1   0 1143.26   11.67
  -7  -1  -1    5.83    2.42
   7  -1   1   10.07    1.44
  -7  -1  -2  560.78   15.46
   7  -1   2  569.33    8.74
   7  -1   3  202.68    5.46
  -7  -1  -4  208.01   10.39
   7  -1   4  224.55    5.95
  -7  -1  -5  383.36   15.48
   7  -1   5  384.82    8.69
   7  -1   5  390.23    8.18
   7  -1   5  384.96    9.31
   7  -1   5  383.68    8.66
  -7  -1  -6   82.55    8.41
   7  -1   6   84.45    4.31
   7  -1   6   90.73    4.16
   7  -1   6   85.76    4.65
   7  -1   6   81.54    4.31
  -7  -1  -7  193.97   13.38
   7  -1   7  171.69    6.50
   7  -1   7  174.80    6.77
   7  -1   7  187.67    6.19
   7  -1   7  175.99    6.46
   7  -1   8  206.35    7.14
   7  -1   8  201.96    6.87
   7  -1   9    1.13    1.18
   7  -1   9    2.99    1.42
   7  -1  10   34.25    2.92
   7  -1  10   36.87    3.03
   7  -1  11    4.15    1.25
   7  -1  11    6.07    1.41
   7  -1  12   10.83    1.48
   7  -1  13    0.11    0.56
  -7   0  16   24.99    2.59
  -7   0  15   17.33    2.56
  -7   0  14    2.25    2.02
   7   0 -14    0.34    1.00
   7   0 -13   17.79    2.07
  -7   0  13   17.07    3.01
   7   0 -12    9.49    1.69
  -7   0  12    4.79    2.12
   7   0 -11   21.24    2.33
   7   0 -11   23.58    2.48
  -7   0  11   18.74    2.81
   7   0 -10  285.19    7.71
  -7   0  10  286.72   10.59
   7   0 -10  302.07    7.73
   7   0  -9  132.71    5.16
   7   0  -9  138.04    5.09
  -7   0   9  131.43    7.30
   7   0  -8    5.61    1.15
   7   0  -8    6.47    1.25
   7   0  -8    6.53    1.15
   7   0  -7   71.05    3.08
   7   0  -6  260.23    5.57
   7   0  -5   36.59    2.04
   7   0  -4  822.23    9.07
   7   0  -4  829.47    9.27
  -7   0   3  961.32   18.06
   7   0  -3  956.46    9.80
   7   0  -3  942.00    9.54
   7   0  -2  719.40    8.28
   7   0  -2  728.29    8.50
   7   0  -1   79.91    2.91
  -7   0   1   69.81    4.85
   7   0  -1   75.19    2.88
   7   0   0  133.78    3.80
  -7   0   0  127.86    6.17
  -7   0  -1   65.10    4.38
   7   0   1   64.54    2.80
   7   0   2   69.35    3.01
  -7   0  -3   29.42    3.70
   7   0   3   34.01    2.28
  -7   0  -4   35.62    4.47
   7   0   4   42.09    2.65
  -7   0  -5  128.79    9.11
   7   0   5  141.48    5.41
   7   0   5  145.68    4.97
   7   0   5  137.78    5.40
  -7   0  -6   87.68    8.18
   7   0   6   95.06    4.70
   7   0   6   98.23    4.29
   7   0   6   96.90    4.79
  -7   0  -7   15.03    4.10
   7   0   7   22.75    2.70
   7   0   7   18.26    2.33
   7   0   7   21.50    2.21
   7   0   8   99.21    5.17
   7   0   9  108.72    5.37
   7   0  10   69.52    4.27
   7   0  11    3.60    1.58
   7   0  12    0.83    0.89
   7   0  13    0.85    0.69
  -7   1  15    8.56    1.94
  -7   1  14   10.82    2.27
  -7   1  13   77.06    5.14
   7   1 -11  320.02    8.30
   7   1 -10    4.67    1.35
   7   1  -9   80.66    4.02
   7   1  -8  336.87    7.74
   7   1  -8  339.43    7.45
   7   1  -5   73.06    2.50
   7   1  -4   52.58    2.12
   7   1  -3  638.66    7.13
   7   1  -3  611.42    7.06
   7   1  -2  517.20    6.63
   7   1  -1  539.48    7.05
  -7   1   0 1189.22   16.47
   7   1   0 1073.59   10.45
   7   1   1    8.97    1.29
  -7   1  -1    5.62    1.40
   7   1   2  510.56    8.02
   7   1   3  182.20    5.13
   7   1   4  204.74    5.72
   7   1   4  219.38    6.74
   7   1   5  386.30    9.29
   7   1   5  368.16    8.00
   7   1   6   88.12    4.17
   7   1   6   86.06    4.62
   7   1   7  181.51    6.15
   7   1   7  185.52    6.92
   7   1   8  213.29    7.53
   7   1   9    1.61    1.38
   7   1  10   30.78    2.92
   7   1  11    8.06    1.82
   7   1  12   11.01    1.60
   7   1  13   -0.02    0.62
  -7   2  16    6.11    1.46
  -7   2  14   84.58    4.71
   7   2  -2  786.56    8.14
   7   2  -1  747.85    8.51
   7   2   4   10.53    1.58
   7   2   4   13.67    2.04
   7   2   5   16.96    2.35
   7   2   6  251.90    7.99
   7   2   7  267.91    8.33
   7   2   7  258.15    7.56
   7   2   8   82.56    4.83
   7   2   9  190.49    6.97
   7   2  10   15.18    2.21
   7   2  11    8.88    1.67
   7   2  12   14.97    1.60
   7   2  13    9.38    1.00
  -7   3  14   -1.14    1.24
   7   3   2  116.17    4.42
   7   3   3  125.77    4.52
   7   3   4   81.60    4.51
   7   3   5  272.20    8.17
   7   3   6  168.38    6.60
   7   3   7  150.85    6.30
   7   3   8   12.62    2.18
   7   3   9    3.68    1.37
   7   3  10   16.12    1.89
   7   3  11   29.58    2.20
   7   3  12    0.65    0.54
   7   4  -1  189.71    6.18
   7   4   0  285.53    7.44
   7   4   1    7.06    1.51
   7   4   2  279.22    7.08
   7   4   3  171.40    5.46
   7   4   4  146.68    6.01
   7   4   5  301.61    8.55
   7   4   6   19.83    2.38
   7   4   7   75.12    4.23
   7   4   8   33.39    2.75
   7   4   9   20.96    2.06
   7   4  10   29.25    2.04
   7   5 -11   33.97    2.23
   7   5  -2  227.60    7.18
   7   5  -1   54.21    3.64
   7   5   0  244.78    7.13
   7   5   1  121.43    4.92
   7   5   2   18.23    2.05
   7   5   3   90.68    4.62
   7   5   4   58.44    3.68
   7   5   5   11.18    1.68
   7   5   6    8.98    1.64
   7   6 -11   10.08    1.08
   7   6 -10   18.43    1.69
   7   6  -9    6.07    1.32
   7   6  -3  118.90    5.26
   7   6  -2   60.03    3.74
   7   6  -1    4.02    1.44
   7   6   0  113.80    4.72
   7   6   1   13.83    1.78
   7   7  -9    0.99    0.69
   7   7  -8    4.25    1.04
   7   7  -7    0.84    0.98
   7   7  -6   59.07    3.25
   7   7  -5   26.96    2.35
   7   7  -4   -1.04    1.29
   7   7  -3   48.33    3.14
   7   7  -2   22.58    2.20
   7   7  -1   33.61    2.47
   7   7   0    1.19    0.90
   7   8  -6    1.85    0.72
   7   8  -5    0.05    0.64
   7   8  -4   12.37    1.27
   7   8  -3    6.80    1.02
   7   8  -2    7.63    1.03
   8  -8  -4    0.53    0.52
  -8  -8   3  123.18    7.80
   8  -8  -3  120.37    3.21
  -8  -8   2    4.94    3.33
   8  -8  -2    2.72    0.69
  -8  -8   1    1.63    3.03
   8  -8  -1    2.58    0.66
  -8  -8   0    1.15    3.19
   8  -7  -8   31.65    1.80
   8  -7  -7    9.86    1.24
   8  -7  -6    3.01    0.98
   8  -7  -5    4.83    1.14
   8  -7  -4   29.38    2.29
   8  -7  -3   53.60    3.13
   8  -7  -2   34.04    2.57
   8  -7  -1    2.65    0.87
  -8  -7   1   -0.55    4.51
   8  -7  -1    2.06    1.02
  -8  -7   0   11.59    5.61
   8  -7   0   12.44    1.51
   8  -7   0   12.79    1.67
   8  -7   1    9.78    1.40
   8  -7   1    9.59    1.42
  -8  -7  -2   10.34    6.07
   8  -7   2    5.47    1.13
   8  -7   2    4.41    1.05
   8  -7   3    3.69    0.97
   8  -7   3    3.65    0.87
   8  -7   4    1.23    0.84
  -8  -7  -4   -4.26    5.81
   8  -7   5   37.50    2.09
  -8  -7  -5   62.01    9.59
   8  -6 -11    8.49    0.95
   8  -6 -11    9.24    0.92
   8  -6 -10   14.49    1.10
   8  -6 -10   14.32    1.40
   8  -6 -10   14.56    1.31
  -8  -6  10   10.53    2.76
   8  -6  -9    7.52    0.94
   8  -6  -9    8.88    1.32
   8  -6  -9    7.97    1.11
  -8  -6   9    7.25    2.88
   8  -6  -8    0.16    0.51
   8  -6  -8    1.57    1.00
   8  -6  -8   -0.49    0.72
  -8  -6   8   -1.63    2.91
   8  -6  -7    7.61    1.11
   8  -6  -7    7.17    1.54
   8  -6  -7    7.16    1.13
  -8  -6   7    5.23    3.35
   8  -6  -6   18.00    2.12
   8  -6  -6   17.24    1.69
   8  -6  -5    8.71    1.67
   8  -6  -5    9.61    1.30
   8  -6  -4   54.52    3.56
   8  -6  -3   12.97    1.79
   8  -6  -3   11.16    1.98
   8  -6  -2   44.08    3.11
   8  -6  -2   45.44    3.33
   8  -6  -1   10.09    1.81
   8  -6  -1    7.07    1.57
   8  -6   0   34.70    2.92
   8  -6   0   33.53    2.90
  -8  -6  -1   31.93    7.86
   8  -6   1   32.65    2.79
   8  -6   1   33.15    2.91
   8  -6   2    0.23    1.14
   8  -6   2    2.19    1.38
  -8  -6  -2    3.14    5.15
   8  -6   2    0.76    0.96
   8  -6   3   10.12    1.86
  -8  -6  -3   12.71    6.01
   8  -6   3    8.34    1.47
   8  -6   3    8.07    1.46
   8  -6   4   13.66    1.95
   8  -6   4   12.13    1.58
   8  -6   5   23.97    2.35
  -8  -6  -5   29.55    7.18
   8  -6   5   20.67    1.84
   8  -6   6    5.24    1.26
  -8  -6  -6    4.47    4.33
   8  -6   6    5.55    1.02
   8  -6   7   28.37    2.06
  -8  -6  -7   40.10    6.57
   8  -6   8    8.44    1.03
   8  -5 -13   93.67    2.63
  -8  -5  13   82.43    4.50
   8  -5 -12   10.01    1.19
   8  -5 -12   10.16    1.21
  -8  -5  12   10.11    2.57
   8  -5 -11   14.19    1.28
   8  -5 -11   12.48    1.49
   8  -5 -11   13.20    1.50
  -8  -5  11   10.89    3.13
   8  -5 -10   25.90    1.83
   8  -5 -10   28.44    2.29
   8  -5 -10   27.16    2.25
  -8  -5  10   20.87    4.33
   8  -5  -9    6.89    1.12
   8  -5  -9    8.17    1.64
   8  -5  -9    6.09    1.30
  -8  -5   9    6.79    3.63
   8  -5  -8   66.36    3.14
   8  -5  -8   77.25    4.18
   8  -5  -8   75.86    3.91
  -8  -5   8   82.37    7.78
   8  -5  -7   30.01    2.17
   8  -5  -7   34.55    2.92
   8  -5  -7   30.22    2.58
  -8  -5   7   37.45    5.73
   8  -5  -6   68.85    4.14
   8  -5  -6   64.07    3.64
  -8  -5   6   73.96    7.90
   8  -5  -5  302.10    8.45
   8  -5  -5  288.72    7.44
   8  -5  -4  178.37    6.59
   8  -5  -4  170.65    5.49
   8  -5  -4  184.81    6.45
   8  -5  -3   80.05    4.40
   8  -5  -3   78.78    4.46
   8  -5  -3   86.37    3.72
   8  -5  -2   94.99    4.86
   8  -5  -2  101.39    4.99
   8  -5  -1  380.09    9.47
   8  -5  -1  405.73   10.07
   8  -5  -1  395.80    9.82
   8  -5   0  108.79    5.34
   8  -5   0   92.67    4.83
   8  -5   0  105.79    5.11
   8  -5   1   13.68    2.13
   8  -5   1   13.83    2.26
   8  -5   1    8.85    1.63
  -8  -5  -2   33.04    7.02
   8  -5   2   39.04    3.45
   8  -5   2   36.43    3.04
  -8  -5  -3   92.10   10.47
   8  -5   3   99.33    5.36
   8  -5   3   95.67    4.59
  -8  -5  -4   37.27    7.23
   8  -5   4   34.70    3.32
   8  -5   4   32.39    2.69
   8  -5   5   42.99    3.50
  -8  -5  -5   46.25    7.43
   8  -5   5   42.45    2.90
   8  -5   6  100.01    4.87
   8  -5   6   94.77    4.05
   8  -5   7   31.10    2.62
  -8  -5  -7   31.90    5.85
   8  -5   7   29.96    2.19
   8  -5   8   40.85    2.63
   8  -5   8   39.07    2.26
   8  -5   9   30.13    1.87
   8  -5   9   32.10    1.73
   8  -4 -14    8.86    0.87
  -8  -4  14    9.71    2.07
   8  -4 -13   16.74    1.52
   8  -4 -13   14.12    1.40
   8  -4 -12   18.06    1.51
   8  -4 -12   16.86    1.74
   8  -4 -12   14.95    1.67
  -8  -4  12   18.19    3.69
   8  -4 -11   63.05    2.96
   8  -4 -11   62.81    3.46
   8  -4 -11   61.52    3.56
  -8  -4  11   61.65    6.23
   8  -4 -10   25.41    2.02
   8  -4 -10   30.46    2.69
   8  -4 -10   26.98    2.56
  -8  -4  10   24.59    4.93
  -8  -4   9  209.40   11.26
   8  -4  -9  193.93    5.47
   8  -4  -9  209.38    6.72
   8  -4  -9  202.71    6.70
   8  -4  -8   78.24    3.57
   8  -4  -8   80.72    4.45
  -8  -4   8   86.67    7.65
   8  -4  -7  356.70    7.26
   8  -4  -7  358.77    9.11
   8  -4  -7  357.79    8.92
  -8  -4   6  133.09   10.99
   8  -4  -6  124.99    5.44
   8  -4  -6  119.12    5.01
  -8  -4   6  132.17    9.20
   8  -4  -5   74.18    4.20
   8  -4  -5   76.81    4.17
  -8  -4   5   77.30    8.88
   8  -4  -5   74.72    4.18
   8  -4  -5   73.29    3.84
  -8  -4   5   72.72    7.28
   8  -4  -4   15.35    1.94
  -8  -4   4    8.97    4.87
   8  -4  -4   14.18    1.99
   8  -4  -4   14.33    1.79
   8  -4  -4   16.43    2.18
   8  -4  -3  233.05    7.34
   8  -4  -3  248.57    7.09
  -8  -4   3  243.75   16.39
   8  -4  -3  223.26    7.13
   8  -4  -3  223.19    6.09
   8  -4  -2  246.57    7.62
   8  -4  -2  267.22    7.13
  -8  -4   2  275.01   17.86
   8  -4  -2  243.65    7.23
   8  -4  -2  251.68    6.12
   8  -4  -2  262.85    7.97
  -8  -4   1   44.08    8.67
   8  -4  -1   39.54    3.22
   8  -4  -1   34.67    2.90
   8  -4  -1   37.86    2.29
   8  -4  -1   41.54    3.28
   8  -4  -1   41.07    2.83
  -8  -4   0    8.55    7.26
   8  -4   0    7.74    1.80
   8  -4   0    8.09    1.68
   8  -4   0    7.81    1.57
   8  -4   0    9.62    1.70
   8  -4   1   29.51    3.03
   8  -4   1   27.58    2.73
   8  -4   1   29.44    2.67
   8  -4   2   86.57    4.96
  -8  -4  -2   97.39   14.05
   8  -4   2   80.44    4.55
   8  -4   2   91.01    4.41
   8  -4   3   10.71    2.09
  -8  -4  -3   10.39    3.76
   8  -4   3    9.04    1.86
   8  -4   3   13.37    1.89
   8  -4   4   95.45    5.32
  -8  -4  -4   90.33    8.84
   8  -4   4   94.74    4.52
   8  -4   5   47.73    3.77
  -8  -4  -5   52.09    7.05
   8  -4   5   48.39    3.32
   8  -4   6    3.00    1.42
  -8  -4  -6   -0.29    3.25
   8  -4   6    4.26    1.56
   8  -4   7  120.09    5.40
  -8  -4  -7  125.25   10.12
   8  -4   7  126.35    4.86
   8  -4   8   25.05    2.34
  -8  -4  -8   28.20    4.91
   8  -4   8   26.97    2.27
   8  -4   9   14.05    1.54
  -8  -4  -9   15.35    3.39
   8  -4   9   15.03    1.63
   8  -4  10    7.75    1.08
  -8  -3  15    7.30    1.70
   8  -3 -14   23.79    1.50
  -8  -3  14   19.97    3.00
   8  -3 -13   45.85    2.75
   8  -3 -13   38.53    2.34
  -8  -3  13   42.70    4.67
   8  -3 -12   29.94    2.53
   8  -3 -12   30.33    2.38
  -8  -3  12   30.94    4.57
   8  -3 -11   59.18    2.96
   8  -3 -11   60.29    3.62
   8  -3 -11   56.43    3.48
  -8  -3  11   60.39    6.05
   8  -3 -10   90.54    3.74
   8  -3 -10   97.17    4.64
  -8  -3  10   89.06    7.29
   8  -3  -9   36.16    2.39
   8  -3  -9   39.03    3.08
  -8  -3   9   34.57    5.12
   8  -3  -8   33.94    2.33
   8  -3  -8   34.32    2.96
   8  -3  -8   34.37    2.87
  -8  -3   8   32.20    5.36
  -8  -3   8   41.62    5.28
   8  -3  -7   10.09    1.71
   8  -3  -7    9.07    1.61
  -8  -3   7    6.42    3.41
  -8  -3   7    9.77    3.36
   8  -3  -6   28.10    2.54
   8  -3  -6   25.09    2.45
   8  -3  -6   25.40    2.38
  -8  -3   6   27.93    4.30
   8  -3  -5  283.97    7.53
   8  -3  -5  291.27    7.50
   8  -3  -5  294.15    7.32
  -8  -3   5  310.82   15.35
  -8  -3   5  291.34   11.89
   8  -3  -4  142.30    5.23
   8  -3  -4  146.47    5.30
   8  -3  -4  141.85    4.94
  -8  -3   4  154.33   11.27
   8  -3  -4  146.87    5.64
   8  -3  -3   50.74    3.35
   8  -3  -3   44.92    2.99
   8  -3  -3   44.40    2.90
   8  -3  -3   41.14    2.58
  -8  -3   3   49.63    7.27
   8  -3  -3   45.66    3.29
   8  -3  -2  307.77    7.30
   8  -3  -2  279.27    7.23
  -8  -3   2  316.82   16.85
   8  -3  -2  297.76    6.41
   8  -3  -2  315.56    7.96
   8  -3  -2  306.52    8.02
   8  -3  -1   50.64    3.40
   8  -3  -1   50.53    3.01
   8  -3  -1   45.81    2.88
   8  -3  -1   47.91    2.51
   8  -3  -1   45.69    2.95
   8  -3  -1   50.18    3.25
   8  -3   0  112.08    5.03
  -8  -3   0  100.70   10.69
   8  -3   0  107.95    4.62
   8  -3   0  112.57    4.45
   8  -3   0  121.11    4.77
   8  -3   1    4.79    1.35
   8  -3   1    3.66    1.31
  -8  -3  -1    3.09    5.20
   8  -3   1    4.94    1.42
   8  -3   2   79.79    4.46
  -8  -3  -2   91.43   11.61
   8  -3   2   86.81    4.58
   8  -3   2   75.97    4.23
   8  -3   2   75.84    4.00
   8  -3   3   30.94    2.97
  -8  -3  -3   26.68    4.60
   8  -3   3   35.23    2.99
   8  -3   3   31.96    3.03
   8  -3   3   29.90    2.67
   8  -3   4    9.94    1.97
   8  -3   4   10.37    1.25
  -8  -3  -4   12.31    3.76
   8  -3   4   11.66    2.11
   8  -3   4   11.74    1.91
   8  -3   4   15.92    2.10
   8  -3   5  105.10    4.72
   8  -3   5   96.52    5.06
  -8  -3  -5  102.32    8.31
   8  -3   5   96.44    5.29
   8  -3   6   41.30    3.16
   8  -3   6   33.71    3.13
  -8  -3  -6   32.55    5.16
   8  -3   7  181.25    6.45
   8  -3   7  207.80    6.43
  -8  -3  -7  204.38   11.62
   8  -3   8   97.29    4.54
   8  -3   8   91.04    4.23
   8  -3   9   -0.38    1.06
   8  -3  10    4.77    1.20
   8  -3  11   20.86    1.65
  -8  -2  15   23.72    2.38
  -8  -2  15   28.79    3.05
  -8  -2  14   14.50    2.38
  -8  -2  14    8.16    2.49
   8  -2 -13    6.82    1.18
   8  -2 -13    8.43    1.52
   8  -2 -13    6.22    1.08
  -8  -2  12   20.82    4.32
   8  -2 -12   17.75    1.85
   8  -2 -12   18.68    2.13
   8  -2 -12   17.71    1.81
   8  -2 -11   61.78    3.68
   8  -2 -11   56.38    3.31
  -8  -2  11   55.17    5.83
   8  -2 -10   35.08    2.41
   8  -2 -10   40.18    3.06
   8  -2 -10   36.49    2.92
  -8  -2  10   40.20    5.06
  -8  -2   9   69.76    6.53
   8  -2  -9   81.31    3.39
   8  -2  -9   78.80    4.31
   8  -2  -9   80.73    4.18
   8  -2  -9   76.55    4.02
  -8  -2   9   81.71    6.42
  -8  -2   8  145.42    9.28
   8  -2  -8  150.53    4.46
   8  -2  -8  151.47    5.74
  -8  -2   8  143.59    8.30
   8  -2  -8  163.25    5.66
   8  -2  -8  155.53    5.64
  -8  -2   7  190.28   10.50
   8  -2  -7  196.40    6.25
   8  -2  -7  203.27    6.22
   8  -2  -7  207.38    6.25
  -8  -2   7  201.09    9.03
  -8  -2   6  280.10   12.81
   8  -2  -6  271.44    7.03
  -8  -2   6  259.77   10.38
   8  -2  -6  301.00    7.22
   8  -2  -6  285.46    7.07
   8  -2  -5   -0.07    0.83
   8  -2  -5    0.36    0.72
  -8  -2   4  126.92    9.10
   8  -2  -4  130.27    4.57
   8  -2  -4  141.37    4.58
   8  -2  -3 1351.92   14.45
  -8  -2   3 1338.86   28.77
   8  -2  -2  392.63    7.62
  -8  -2   2  371.16   15.63
   8  -2  -1  327.01    6.92
   8  -2  -1  328.72    7.94
  -8  -2   0  216.93   13.03
   8  -2   0  235.35    6.75
   8  -2   1  496.33    9.80
  -8  -2  -1  533.03   20.01
   8  -2   1  534.14   10.06
   8  -2   1  504.80    9.73
   8  -2   1  508.87    8.86
   8  -2   2   63.33    3.71
  -8  -2  -2   65.41    7.90
   8  -2   2   67.97    3.70
   8  -2   2   66.99    3.79
   8  -2   2   62.14    3.41
   8  -2   3  233.02    7.09
   8  -2   3  242.81    5.67
   8  -2   3  246.26    7.44
   8  -2   4  131.62    5.53
   8  -2   4  136.68    4.28
   8  -2   4  144.33    5.51
   8  -2   4  139.34    5.89
   8  -2   5   35.24    2.93
  -8  -2  -5   32.15    6.05
   8  -2   5   31.81    3.01
   8  -2   5   43.04    3.14
   8  -2   5   38.95    3.37
   8  -2   6   29.79    2.67
   8  -2   6   31.82    3.08
   8  -2   6   35.25    3.35
   8  -2   6   33.35    2.68
   8  -2   7  301.30    8.64
   8  -2   7  282.28    7.61
   8  -2   8   99.70    4.92
   8  -2   8   89.75    4.30
   8  -2   9   55.52    3.70
   8  -2   9   55.00    3.27
   8  -2  10   42.57    2.65
   8  -2  11    2.47    0.75
   8  -2  12    0.74    0.73
   8  -2  12    0.23    0.47
  -8  -1  16   24.44    2.24
  -8  -1  15   15.14    2.55
  -8  -1  14   16.72    3.12
   8  -1 -13  107.75    4.39
  -8  -1  13  120.49    7.18
   8  -1 -12   41.70    2.91
   8  -1 -12   47.11    3.27
  -8  -1  12   40.51    4.72
   8  -1 -11   10.96    1.65
   8  -1 -11   11.13    1.87
   8  -1 -11   10.74    1.47
  -8  -1  11    9.50    2.75
   8  -1 -10   93.26    4.30
   8  -1 -10   94.80    4.49
  -8  -1  10   85.04    6.73
   8  -1 -10   85.66    3.88
  -8  -1  10   85.78    6.22
   8  -1  -9  163.48    5.58
  -8  -1   9  164.27    8.07
   8  -1  -9  163.66    5.70
  -8  -1   9  150.10    8.93
   8  -1  -9  155.91    5.19
   8  -1  -8  125.28    4.78
   8  -1  -8  140.19    5.06
  -8  -1   8  125.01    8.07
   8  -1  -8  128.27    4.64
  -8  -1   8  136.59    7.17
   8  -1  -7   46.55    2.86
   8  -1  -7   53.13    3.01
   8  -1  -7   50.30    2.93
  -8  -1   7   45.01    5.14
   8  -1  -6   55.21    2.98
   8  -1  -6   65.77    3.23
   8  -1  -6   62.38    3.10
  -8  -1   6   58.68    5.77
   8  -1  -5 1202.69   13.14
  -8  -1   5 1223.78   24.50
   8  -1  -4   26.39    2.07
  -8  -1   4   25.83    4.32
   8  -1  -3  493.39    8.06
  -8  -1   3  486.90   15.85
   8  -1  -3  520.25    9.06
   8  -1  -2   78.83    3.30
  -8  -1   2   76.75    6.48
   8  -1  -2   86.43    3.69
  -8  -1   1 1816.18   30.06
   8  -1  -1 1888.74   16.67
   8  -1  -1 1826.74   15.38
   8  -1   0 1176.04   13.01
  -8  -1   0 1188.06   24.66
  -8  -1  -1  190.65   10.21
   8  -1   1  176.45    5.17
   8  -1   2  451.73    8.44
   8  -1   3  102.84    3.66
   8  -1   3  104.39    3.91
   8  -1   3  105.78    4.31
   8  -1   4  308.06    6.41
  -8  -1  -4  285.72   13.71
   8  -1   4  285.98    7.68
   8  -1   4  297.18    7.61
   8  -1   4  300.20    6.86
   8  -1   4  311.46    7.58
   8  -1   4  317.76    8.47
   8  -1   5   55.64    3.63
   8  -1   5   60.12    3.52
   8  -1   5   56.38    3.82
   8  -1   5   54.75    3.50
  -8  -1  -6  117.06   10.93
   8  -1   6  108.29    5.11
   8  -1   6  117.20    5.00
   8  -1   6  109.42    5.37
   8  -1   6  112.47    5.06
   8  -1   7   37.71    3.12
   8  -1   7   36.77    3.21
   8  -1   7   37.76    3.05
   8  -1   8   91.09    4.75
   8  -1   8   94.51    4.82
   8  -1   9   68.66    3.86
   8  -1   9   78.87    4.29
   8  -1  10   25.61    2.40
   8  -1  11   20.24    1.92
   8  -1  12   38.62    2.17
  -8   0  16    9.10    1.83
  -8   0  15   18.32    2.70
  -8   0  14  103.29    5.96
  -8   0  13   40.71    4.30
   8   0 -12   93.29    4.42
  -8   0  12   93.00    6.24
   8   0 -11    2.75    1.16
   8   0 -11    3.86    1.45
   8   0 -10   17.92    2.11
   8   0 -10   20.67    2.31
  -8   0  10   18.30    3.45
   8   0  -9    3.57    1.18
   8   0  -9    3.26    1.17
  -8   0   9    3.44    2.14
   8   0  -8    1.16    0.85
   8   0  -8    0.31    0.86
   8   0  -8   -0.59    0.61
  -8   0   8    0.50    1.78
   8   0  -7   49.20    2.66
   8   0  -7   56.86    3.04
  -8   0   7   56.06    5.61
   8   0  -7   52.57    2.77
   8   0  -6   59.80    2.88
  -8   0   6   65.78    5.94
   8   0  -5   49.92    2.61
  -8   0   5   46.60    5.31
   8   0  -4   21.24    1.70
   8   0  -4   22.40    1.74
  -8   0   4   18.33    3.39
   8   0  -3 1219.71   11.63
   8   0  -3 1248.86   12.34
   8   0  -2  117.11    3.80
  -8   0   2  108.43    7.01
   8   0  -2  113.94    3.70
  -8   0   1  190.92    8.87
   8   0  -1  192.90    4.89
  -8   0   0   31.60    3.75
   8   0   0   31.14    2.10
   8   0   1   21.73    1.85
  -8   0  -1   19.94    3.07
   8   0   2    1.14    0.79
  -8   0  -2    1.05    1.58
   8   0   3   51.64    2.94
   8   0   3   53.09    2.96
   8   0   3   57.13    3.40
   8   0   3   55.44    3.33
  -8   0  -4   11.32    3.34
   8   0   4   14.11    1.72
   8   0   4   12.17    1.87
   8   0   4   13.75    1.93
   8   0   5  139.52    5.18
  -8   0  -5  131.18   10.03
   8   0   5  133.31    5.49
   8   0   5  134.85    5.54
   8   0   6  164.44    6.33
   8   0   6  185.28    6.22
   8   0   6  177.08    6.58
   8   0   7   14.42    2.28
   8   0   7   12.76    2.13
   8   0   8   18.40    2.41
   8   0   9   50.81    3.65
   8   0  10  117.34    5.17
   8   0  11    3.47    1.20
   8   0  12   36.07    2.24
  -8   1  15   14.63    2.22
  -8   1  14   18.17    2.81
  -8   1  13  112.82    6.36
   8   1  -8  132.22    4.83
   8   1  -7   49.05    2.83
   8   1  -4   28.70    1.74
   8   1  -3  514.64    7.07
   8   1  -2   82.16    2.98
  -8   1   1 1843.26   24.78
   8   1  -1 1699.20   13.67
  -8   1   0 1186.85   18.73
   8   1   0 1081.62   11.43
   8   1   1  161.35    4.69
   8   1   2  405.35    7.76
   8   1   3  115.58    4.62
   8   1   3  104.34    4.18
   8   1   3  112.16    4.94
   8   1   4  299.34    7.34
   8   1   4  293.41    7.50
   8   1   4  308.77    8.42
   8   1   5   55.77    3.47
   8   1   5   53.95    3.35
   8   1   5   55.52    3.78
   8   1   6  115.31    4.99
   8   1   6  107.30    5.26
   8   1   7   44.50    3.63
   8   1   8  101.01    5.25
   8   1   9   74.90    4.42
   8   1  10   22.61    2.39
   8   1  11   22.92    2.19
   8   1  12   38.57    2.26
  -8   2  15   26.61    2.50
  -8   2  14    7.88    1.97
  -8   2  13    4.63    1.71
   8   2  -7  197.00    5.82
   8   2  -6  272.04    6.88
   8   2  -5    0.18    0.95
   8   2  -2  368.02    6.08
   8   2  -1  282.35    5.68
   8   2   0  192.87    5.00
   8   2   1  424.35    8.04
   8   2   1  421.88    7.78
   8   2   2   60.28    3.29
   8   2   2   54.04    3.04
   8   2   3  235.03    6.42
   8   2   3  220.91    6.28
   8   2   4  125.13    5.00
   8   2   4  141.80    5.89
   8   2   5   41.06    3.02
   8   2   5   38.01    3.27
   8   2   6   32.69    3.16
   8   2   7  290.61    8.70
   8   2   8   99.25    5.11
   8   2   9   56.69    3.82
   8   2  10   38.61    2.87
   8   2  11    4.20    1.16
   8   2  12    0.56    0.58
  -8   3  14   22.70    2.30
   8   3  -8   32.04    2.68
   8   3  -7    6.24    1.46
   8   3  -6   22.60    2.41
   8   3  -5  285.80    7.62
   8   3  -4  144.99    5.45
   8   3  -3   45.20    3.06
   8   3  -2  278.16    7.38
   8   3  -1   45.43    3.06
   8   3   0  103.38    4.50
   8   3   1    4.95    1.40
   8   3   2   73.70    3.76
   8   3   3   30.64    2.47
   8   3   4   13.87    1.87
   8   3   4   13.62    2.16
   8   3   5   90.36    4.90
   8   3   6   31.38    3.05
   8   3   7  180.40    6.73
   8   3   8   84.24    4.50
   8   3   9    0.87    1.08
   8   3  10    2.90    0.97
   8   3  11   17.18    1.52
   8   4 -10   29.60    2.43
   8   4  -9  171.85    5.89
   8   4  -8   71.26    4.05
   8   4  -5   69.76    4.11
   8   4  -4   13.47    2.15
   8   4  -3  224.37    7.10
   8   4  -2  237.41    7.18
   8   4  -1   35.47    2.96
   8   4   0    9.63    1.78
   8   4   1   24.28    2.40
   8   4   2   77.21    3.89
   8   4   3    9.49    1.64
   8   4   3   12.10    2.13
   8   4   4   82.78    4.66
   8   4   5   44.49    3.44
   8   4   6    1.57    1.18
   8   4   7  101.77    4.70
   8   4   8   22.23    2.19
   8   4   9    7.66    1.23
   8   4  10    8.80    1.08
   8   5 -10   23.83    2.07
   8   5  -9    7.55    1.52
   8   5  -8   71.91    4.01
   8   5  -7   26.76    2.80
   8   5  -6   62.49    4.02
   8   5  -5  302.50    8.48
   8   5  -4  166.68    6.36
   8   5  -3   80.14    4.48
   8   5  -2   91.32    4.68
   8   5  -1  356.47    8.78
   8   5   0   88.79    4.39
   8   5   1   14.05    1.97
   8   5   2   33.01    2.55
   8   5   3   78.00    4.27
   8   5   4   29.01    2.61
   8   5   5   30.54    2.56
   8   5   6   77.98    3.74
   8   5   7   21.39    1.83
   8   6 -10   11.76    1.26
   8   6  -9    6.23    1.23
   8   6  -8    0.86    1.13
   8   6  -7    6.06    1.61
   8   6  -6   18.59    2.33
   8   6  -5    8.23    1.88
   8   6  -4   49.09    3.48
   8   6  -3    9.41    1.87
   8   6  -2   34.82    2.86
   8   6  -1    6.81    1.60
   8   6   0   30.51    2.53
   8   6   1   27.23    2.27
   8   6   1   27.10    2.37
   8   7  -8   26.97    1.76
   8   7  -7    8.34    1.25
   8   7  -6    1.30    0.96
   8   7  -5    3.61    1.15
   8   7  -4   22.79    2.08
   8   7  -3   46.12    2.79
   8   7  -2   29.01    2.23
   8   7  -1    2.03    0.93
   8   7   0    9.40    1.23
   9  -7  -8    2.56    0.59
   9  -7  -7    3.96    0.76
   9  -7  -6   69.98    2.80
   9  -7  -5    4.43    0.96
   9  -7  -4   27.94    2.00
   9  -7  -3   80.18    3.32
  -9  -7   2   10.26    5.81
   9  -7  -2    9.76    1.35
   9  -7  -1   12.49    1.33
  -9  -7   1   17.59    7.35
   9  -7  -1   13.32    1.50
   9  -7   0   16.17    1.53
   9  -7   0   16.43    1.57
   9  -7   1    2.36    0.75
   9  -7   1    2.33    0.82
   9  -7   2    4.25    0.95
   9  -7   2    1.39    0.43
   9  -7   3   24.08    1.72
  -9  -7  -3   47.46   11.42
   9  -7   4    2.14    0.69
  -9  -7  -4  -12.11    9.11
   9  -6 -10    4.75    0.82
   9  -6 -10    5.91    0.76
  -9  -6  10    6.24    2.49
   9  -6  -9    7.37    1.10
   9  -6  -9    8.16    0.99
  -9  -6   9    7.48    2.83
   9  -6  -8   28.70    2.12
   9  -6  -8   26.74    1.75
   9  -6  -7   11.13    1.58
   9  -6  -7   10.85    1.21
   9  -6  -6   62.11    3.44
   9  -6  -6   65.73    2.78
   9  -6  -5    8.99    1.13
   9  -6  -5    7.27    1.46
   9  -6  -4   10.35    1.70
   9  -6  -3    2.86    1.11
   9  -6  -3    0.95    1.09
   9  -6  -2   58.29    3.51
   9  -6  -2   62.52    3.57
   9  -6  -1    7.30    1.50
   9  -6  -1    6.59    1.41
   9  -6   0   13.77    1.94
  -9  -6   0   15.54    6.90
   9  -6   0   13.20    1.81
   9  -6   1   23.94    2.44
   9  -6   1   24.75    2.22
   9  -6   2   40.72    3.00
  -9  -6  -2   43.64    9.47
   9  -6   2   34.78    2.37
   9  -6   3   22.09    2.31
   9  -6   3   20.76    1.47
   9  -6   3   22.61    2.02
   9  -6   4   28.51    2.43
   9  -6   4   25.47    1.98
   9  -6   5    4.99    0.95
   9  -6   5    6.96    1.37
  -9  -6  -5    8.27    5.75
   9  -6   6   10.13    1.34
  -9  -6  -6   17.40    5.97
   9  -5 -12   39.18    1.95
   9  -5 -12   42.43    1.93
   9  -5 -11   41.61    2.29
   9  -5 -11   39.19    2.18
  -9  -5  11   36.45    4.51
   9  -5 -10   15.77    1.67
   9  -5 -10   15.62    1.64
  -9  -5  10   19.20    4.12
   9  -5  -9    2.36    1.12
   9  -5  -9    2.06    0.93
  -9  -5   9    4.08    3.50
   9  -5  -8   16.04    2.09
   9  -5  -8   14.24    1.72
  -9  -5   8   18.65    5.03
   9  -5  -7   88.60    4.45
   9  -5  -7   83.08    3.95
  -9  -5   7   88.92    8.97
   9  -5  -6   11.89    1.86
   9  -5  -6   11.30    1.59
  -9  -5   6   13.06    4.85
   9  -5  -5   28.21    2.69
   9  -5  -5   25.03    2.16
   9  -5  -4   85.24    4.46
   9  -5  -4   88.21    3.72
   9  -5  -4   84.86    4.40
   9  -5  -3   19.85    2.34
   9  -5  -3   22.99    1.89
   9  -5  -3   23.28    2.57
   9  -5  -2   55.83    3.77
   9  -5  -2   56.44    3.66
   9  -5  -1   19.90    2.50
   9  -5  -1   15.36    2.04
   9  -5  -1   20.11    2.54
   9  -5   0  225.75    7.54
   9  -5   0  228.72    7.42
   9  -5   1   13.25    2.28
   9  -5   1   10.97    1.90
   9  -5   1    8.00    1.51
   9  -5   2   62.27    4.15
  -9  -5  -2   58.56    8.92
   9  -5   2   57.84    3.66
   9  -5   3   25.60    2.84
  -9  -5  -3   20.07    6.07
   9  -5   3   24.72    2.45
   9  -5   4  100.44    5.01
  -9  -5  -4  109.23   11.14
   9  -5   4  104.62    4.40
   9  -5   5   15.21    2.14
  -9  -5  -5   12.95    5.39
   9  -5   5   14.36    1.83
   9  -5   6   28.24    2.54
  -9  -5  -6   27.94    5.92
   9  -5   6   27.04    2.19
   9  -5   7   68.25    3.25
   9  -5   7   64.86    2.91
   9  -5   8    6.48    1.02
   9  -5   8    4.48    0.97
  -9  -4  14   11.18    2.02
   9  -4 -13    0.76    0.61
   9  -4 -13    0.24    0.49
   9  -4 -12   49.39    2.63
   9  -4 -12   46.76    2.50
  -9  -4  12   53.85    5.17
   9  -4 -11   52.16    2.99
   9  -4 -11   51.47    2.97
   9  -4 -10   51.24    2.50
   9  -4 -10   54.90    3.28
   9  -4 -10   53.20    3.19
  -9  -4  10   52.74    6.58
   9  -4  -9   17.46    2.19
   9  -4  -9   14.02    1.91
  -9  -4   9   14.31    4.34
   9  -4  -8   90.14    4.56
   9  -4  -8   87.20    4.33
  -9  -4   8   94.97    8.44
   9  -4  -7   13.72    2.00
   9  -4  -7    8.97    1.52
  -9  -4   7   10.52    4.10
   9  -4  -6   55.78    3.64
   9  -4  -6   51.54    3.34
  -9  -4   6   55.13    7.26
   9  -4  -5   63.49    3.87
   9  -4  -5   62.06    3.48
   9  -4  -4  347.82    8.78
   9  -4  -4  346.11    7.76
   9  -4  -4  370.10    9.39
   9  -4  -3  151.22    6.16
   9  -4  -3  140.50    5.52
   9  -4  -3  147.62    4.85
   9  -4  -2  217.34    7.33
   9  -4  -2  213.33    6.70
   9  -4  -2  217.04    5.64
   9  -4  -2  222.64    7.38
   9  -4  -2  234.58    6.95
   9  -4  -1  240.63    7.84
   9  -4  -1  220.57    6.86
   9  -4  -1  241.92    7.75
   9  -4   0   21.26    2.62
   9  -4   0   18.36    2.31
   9  -4   0   17.05    2.06
   9  -4   0   16.86    2.14
   9  -4   1  114.81    5.60
   9  -4   1  108.26    5.01
   9  -4   1  116.35    5.12
   9  -4   2  178.31    6.94
  -9  -4  -2  175.38   12.07
   9  -4   2  166.40    6.31
   9  -4   2  171.94    6.19
   9  -4   3   35.17    3.29
  -9  -4  -3   25.29    5.43
   9  -4   3   33.02    2.81
   9  -4   4  360.16    9.70
   9  -4   4  340.24    6.73
  -9  -4  -4  349.17   16.96
   9  -4   4  369.88    8.57
   9  -4   5   52.79    3.75
  -9  -4  -5   59.21    7.20
   9  -4   5   54.67    3.42
   9  -4   6  148.74    5.73
  -9  -4  -6  157.27   10.75
   9  -4   6  153.77    5.39
   9  -4   7    8.08    1.49
   9  -4   7    9.89    1.57
   9  -4   8   83.13    3.47
   9  -4   8   91.43    3.61
   9  -4   9   26.20    1.85
   9  -3 -14    3.97    0.63
  -9  -3  14    4.90    2.17
   9  -3 -13   90.78    3.57
   9  -3 -13   84.06    3.02
   9  -3 -12   85.64    3.80
   9  -3 -12   72.89    3.36
  -9  -3  12   91.88    6.96
   9  -3 -11   47.72    3.11
   9  -3 -11   40.45    2.79
  -9  -3  11   49.15    5.72
   9  -3 -10   33.08    2.10
   9  -3 -10   31.10    2.69
   9  -3 -10   32.55    2.73
  -9  -3  10   34.43    5.33
   9  -3  -9   37.58    2.94
   9  -3  -9   33.72    2.86
  -9  -3   9   31.39    5.14
   9  -3  -8    8.03    1.67
   9  -3  -8    6.16    1.41
   9  -3  -7    7.11    1.61
   9  -3  -7    7.14    1.54
  -9  -3   7    5.03    3.29
   9  -3  -6   33.25    2.78
   9  -3  -6   30.69    2.65
   9  -3  -6   32.97    2.69
  -9  -3   6   34.90    7.06
  -9  -3   6   29.37    4.86
   9  -3  -5  142.63    5.54
   9  -3  -5  137.32    5.25
   9  -3  -5  133.49    4.96
   9  -3  -4   50.41    3.33
   9  -3  -4   47.49    3.23
   9  -3  -4   50.48    2.97
   9  -3  -4   52.03    3.59
   9  -3  -3  201.14    6.86
   9  -3  -3  203.60    6.33
   9  -3  -3  193.28    5.98
   9  -3  -3  195.14    5.52
   9  -3  -3  196.16    6.82
   9  -3  -2   21.45    2.17
   9  -3  -2   21.70    2.12
   9  -3  -2   20.50    1.85
   9  -3  -2   21.31    2.11
   9  -3  -2   21.05    2.45
   9  -3  -2   20.75    2.36
   9  -3  -1   45.86    3.43
   9  -3  -1   48.12    3.13
   9  -3  -1   46.65    3.36
   9  -3  -1   50.77    3.17
   9  -3   0   76.57    4.40
  -9  -3   0   69.05   11.33
   9  -3   0   76.72    4.14
   9  -3   0   76.46    4.05
   9  -3   1    4.60    1.43
  -9  -3  -1    4.44    6.67
   9  -3   1    5.22    1.58
   9  -3   1    3.08    0.83
   9  -3   1    5.44    1.57
   9  -3   2  298.16    8.65
  -9  -3  -2  287.65   13.64
   9  -3   2  288.48    8.28
   9  -3   2  302.66    7.72
   9  -3   3   41.40    3.42
   9  -3   3   39.22    2.48
   9  -3   3   44.67    3.51
   9  -3   3   42.29    3.10
   9  -3   4   65.68    4.22
   9  -3   4   63.29    3.01
   9  -3   4   68.33    4.40
   9  -3   4   65.39    3.78
   9  -3   5   95.43    4.89
   9  -3   5   98.97    5.33
   9  -3   5   99.27    4.70
   9  -3   6  326.11    8.52
   9  -3   6  352.37    8.27
   9  -3   7   21.23    2.18
   9  -3   7   20.72    2.29
   9  -3   8    9.70    1.74
   9  -3   9    1.86    1.05
   9  -3  10   42.80    2.36
   9  -3  11    0.87    0.61
  -9  -2  15   12.24    2.37
  -9  -2  14   43.61    3.41
  -9  -2  14   55.09    4.72
   9  -2 -13   24.19    2.11
   9  -2 -13   22.05    1.64
  -9  -2  13   19.01    3.65
   9  -2 -12   21.36    2.21
   9  -2 -12   19.57    1.82
   9  -2 -11    1.31    1.14
   9  -2 -11    2.36    1.03
  -9  -2  11    4.27    3.41
   9  -2 -10   56.63    3.53
   9  -2 -10   52.47    3.19
  -9  -2  10   61.72    6.25
   9  -2  -9   22.77    2.34
   9  -2  -9   18.56    2.14
  -9  -2   9   22.96    4.13
  -9  -2   8  119.19    9.67
   9  -2  -8  118.12    5.08
   9  -2  -8  128.71    5.03
   9  -2  -8  115.96    4.89
  -9  -2   8  123.39    8.07
  -9  -2   7    0.72    4.00
   9  -2  -7    5.57    1.36
   9  -2  -7    4.69    1.23
   9  -2  -7    5.46    1.35
  -9  -2   7    3.70    2.40
  -9  -2   6  100.62    9.31
  -9  -2   6   83.15    7.00
   9  -2  -6   92.84    4.34
   9  -2  -6   99.75    4.36
   9  -2  -6   92.57    4.17
   9  -2  -5   44.02    2.98
  -9  -2   5   36.35    6.15
   9  -2  -5   47.14    2.91
   9  -2  -5   43.59    2.82
  -9  -2   5   36.18    4.85
   9  -2  -4   17.17    1.88
  -9  -2   4   16.33    4.73
   9  -2  -4   16.64    1.77
   9  -2  -4   17.40    1.74
   9  -2  -4   20.90    1.96
   9  -2  -4   17.32    2.12
   9  -2  -4   20.03    2.30
   9  -2  -3   47.93    2.95
   9  -2  -3   47.88    2.69
   9  -2  -3   49.81    3.00
   9  -2  -3   47.77    3.18
   9  -2  -3   51.37    3.44
   9  -2  -2  148.72    5.72
   9  -2  -2  143.37    4.39
   9  -2  -2  154.28    5.24
  -9  -2   2  144.12   12.32
   9  -2  -2  152.71    5.07
   9  -2  -2  148.83    5.23
   9  -2  -1  141.88    5.50
   9  -2  -1  150.55    5.67
  -9  -2   1  152.17   12.59
   9  -2  -1  144.42    5.22
   9  -2  -1  139.55    5.00
   9  -2  -1  134.63    4.91
   9  -2   0  112.58    4.92
   9  -2   0  121.36    5.19
   9  -2   0  114.99    4.79
   9  -2   0  109.89    4.58
   9  -2   1   74.38    4.14
  -9  -2  -1   65.36    8.93
   9  -2   1   80.09    4.25
   9  -2   1   75.15    4.18
   9  -2   1   72.22    3.25
   9  -2   1   70.37    3.69
   9  -2   2  130.91    5.50
   9  -2   2  135.53    4.47
   9  -2   2  137.15    4.55
   9  -2   2  141.03    5.76
   9  -2   2  130.69    5.01
   9  -2   3    1.78    1.33
   9  -2   3   -0.19    0.99
   9  -2   3    0.33    0.79
   9  -2   3    0.77    0.90
   9  -2   3    3.03    1.74
   9  -2   3   -0.91    1.31
   9  -2   4  222.87    6.58
   9  -2   4  207.43    6.81
   9  -2   4  205.07    5.48
   9  -2   4  215.39    7.11
   9  -2   4  220.06    7.56
   9  -2   5  316.54    8.24
   9  -2   5  322.44    9.27
   9  -2   6  192.45    7.23
   9  -2   7    5.37    1.34
   9  -2   8   74.45    3.60
   9  -2   9   13.10    1.53
   9  -2  10    4.09    1.13
   9  -2  10    2.38    0.71
   9  -2  11   10.85    1.25
  -9  -1  15   11.08    2.37
  -9  -1  14   83.44    5.78
  -9  -1  13  118.00    7.27
   9  -1 -12   31.06    2.69
  -9  -1  12   30.27    4.48
   9  -1 -11   62.51    3.76
   9  -1 -11   60.90    3.07
  -9  -1  11   63.85    6.08
  -9  -1  10   25.54    3.85
   9  -1 -10   30.94    2.67
   9  -1 -10   28.54    2.25
  -9  -1   9   34.37    5.18
   9  -1  -9   36.52    2.76
   9  -1  -9   32.51    2.47
  -9  -1   9   34.37    4.31
   9  -1  -8   68.39    3.58
   9  -1  -8   81.26    3.95
  -9  -1   8   80.24    7.77
   9  -1  -8   72.80    3.65
  -9  -1   8   77.77    5.91
  -9  -1   7   26.55    5.15
   9  -1  -7   23.42    2.18
   9  -1  -7   27.42    2.31
   9  -1  -7   23.61    2.16
  -9  -1   7   21.94    3.33
   9  -1  -6  475.27    7.50
   9  -1  -6  457.78    8.46
  -9  -1   6  450.54   18.07
   9  -1  -6  444.12    8.21
   9  -1  -5  207.26    5.06
   9  -1  -5  183.82    5.54
   9  -1  -5  204.93    5.46
  -9  -1   5  207.09   12.33
   9  -1  -5  200.82    5.38
   9  -1  -5  198.63    5.73
   9  -1  -4  290.43    6.74
   9  -1  -4  306.66    6.21
  -9  -1   4  300.43   14.88
   9  -1  -4  299.62    6.37
   9  -1  -4  312.28    7.19
   9  -1  -3  183.63    5.26
   9  -1  -3  187.78    4.94
  -9  -1   3  188.96   11.93
   9  -1  -3  184.96    4.81
   9  -1  -3  198.37    5.96
   9  -1  -3  194.69    5.71
  -9  -1   2  474.16   18.35
   9  -1  -2  452.80    7.68
   9  -1  -2  468.57    9.04
   9  -1  -2  468.79    8.91
   9  -1  -2  439.41    8.08
   9  -1  -2  440.32    9.25
   9  -1  -1  263.76    5.92
   9  -1  -1  269.23    6.85
   9  -1  -1  270.97    6.95
  -9  -1   1  275.56   14.05
   9  -1  -1  254.70    6.95
   9  -1   0   81.49    4.00
   9  -1   0   87.73    3.46
   9  -1   0   94.69    4.28
   9  -1   0   86.60    3.90
  -9  -1   0   97.00    8.47
   9  -1   1   75.67    3.89
   9  -1   1   72.10    3.19
  -9  -1  -1   85.67    8.42
   9  -1   1   73.15    3.68
   9  -1   1   68.81    3.21
   9  -1   1   77.21    4.00
   9  -1   1   75.99    3.53
   9  -1   2   31.81    2.50
   9  -1   2   31.29    2.17
   9  -1   2   32.10    2.63
   9  -1   2   31.61    2.58
   9  -1   2   32.13    2.33
   9  -1   2   32.51    2.82
   9  -1   3  177.40    5.17
  -9  -1  -3  163.50   10.63
   9  -1   3  178.09    5.97
   9  -1   3  180.68    6.01
   9  -1   3  176.70    5.44
   9  -1   3  190.12    6.68
   9  -1   3  182.53    5.89
   9  -1   4  139.64    4.65
  -9  -1  -4  133.40   10.73
   9  -1   4  142.80    5.47
   9  -1   4  143.95    6.03
   9  -1   4  140.44    5.40
  -9  -1  -5  290.51   16.82
   9  -1   5  296.36    8.01
   9  -1   5  295.55    8.67
   9  -1   5  281.40    7.77
   9  -1   6  160.87    6.54
   9  -1   6  161.57    6.04
   9  -1   7  188.10    6.97
   9  -1   7  191.49    6.54
   9  -1   8   35.13    2.83
   9  -1   9   12.79    1.89
   9  -1  10   57.79    3.05
   9  -1  11   20.30    1.70
   9  -1  11   19.75    1.60
   9  -1  12   10.15    1.03
  -9   0  15  266.06    8.18
  -9   0  14   23.54    3.55
  -9   0  13    1.33    2.33
  -9   0  12   13.36    2.91
  -9   0  11   80.88    6.10
   9   0 -10  351.48    8.26
   9   0  -9  129.37    4.95
   9   0  -9  137.09    4.31
  -9   0   9  124.75    9.32
  -9   0   8   13.30    3.68
   9   0  -8   12.92    1.69
   9   0  -8    9.47    1.30
  -9   0   7  207.37   11.84
   9   0  -7  197.11    5.67
   9   0  -7  198.52    5.13
  -9   0   6   39.23    5.77
   9   0  -6   43.82    2.62
   9   0  -6   43.70    2.60
   9   0  -6   40.90    2.42
   9   0  -5   16.13    1.54
   9   0  -5   16.75    1.52
   9   0  -5   18.06    1.65
  -9   0   5   15.90    3.79
   9   0  -4  851.14   10.72
  -9   0   4  864.62   23.00
  -9   0   3   13.12    3.47
   9   0  -3   13.04    1.54
   9   0  -3   10.67    1.36
  -9   0   2  707.07   20.05
   9   0  -2  702.88    9.99
   9   0  -1   71.43    3.11
  -9   0   1   74.06    6.48
   9   0  -1   63.97    3.09
   9   0  -1   70.02    3.57
   9   0   0    3.96    0.98
  -9   0   0    2.83    2.38
   9   0   0    2.93    0.85
   9   0   0    3.45    1.27
   9   0   0    4.95    1.08
   9   0   1  179.26    5.06
   9   0   1  172.66    5.30
   9   0   1  183.83    5.22
   9   0   1  190.19    6.06
   9   0   2  105.28    3.99
   9   0   2  105.63    4.16
   9   0   2   98.99    4.19
   9   0   2  100.72    4.56
   9   0   2  105.15    4.64
   9   0   3  204.52    5.70
   9   0   3  196.66    5.97
   9   0   3  205.57    6.18
   9   0   3  210.99    6.72
   9   0   3  212.92    6.74
   9   0   4  469.34    9.62
   9   0   4  448.30   10.06
   9   0   4  455.48   10.08
   9   0   5  305.37    8.49
   9   0   5  317.69    8.30
   9   0   5  311.15    8.52
   9   0   6    3.10    1.41
   9   0   6    4.68    1.69
   9   0   7   54.61    3.73
   9   0   7   58.00    3.91
   9   0   8   47.72    3.51
   9   0   9  122.94    5.17
   9   0  10    1.79    1.15
   9   0  11   15.22    1.55
   9   0  12    1.47    0.59
  -9   1  15   13.89    2.22
  -9   1  14   87.84    5.23
  -9   1  13  107.90    6.39
  -9   1  12   27.56    3.62
   9   1  -7   25.50    2.14
   9   1  -6  422.90    7.97
   9   1  -6  439.27    7.83
   9   1  -5  193.23    5.52
   9   1  -4  300.44    6.34
   9   1  -4  287.45    6.76
   9   1  -3  184.23    5.04
   9   1  -3  180.85    5.42
  -9   1   3  183.83   10.26
  -9   1   2  437.95   14.47
   9   1  -2  451.69    7.96
   9   1  -2  432.81    8.34
   9   1  -2  440.46    7.42
   9   1  -2  459.78    7.78
   9   1  -1  258.34    6.13
   9   1  -1  257.67    6.52
  -9   1   1  270.47   10.77
   9   1  -1  257.07    6.03
   9   1  -1  248.53    5.82
   9   1  -1  258.36    6.78
   9   1   0   82.10    3.58
   9   1   0   81.50    3.88
   9   1   0   79.33    3.48
   9   1   0   83.25    3.60
   9   1   0   84.83    3.97
   9   1   1   67.88    3.63
   9   1   1   65.99    3.43
   9   1   1   67.62    3.33
   9   1   1   68.99    3.70
   9   1   2   32.37    2.70
   9   1   2   33.23    2.76
   9   1   2   32.56    2.52
   9   1   3  169.78    6.01
   9   1   3  187.36    5.95
   9   1   3  186.84    6.55
   9   1   4  131.22    5.31
   9   1   4  144.74    5.44
   9   1   4  138.25    5.87
   9   1   5  278.95    7.73
   9   1   5  300.53    8.00
   9   1   5  283.57    8.45
   9   1   6  157.26    5.76
   9   1   6  165.20    6.51
   9   1   7  197.68    7.06
   9   1   8   38.17    3.25
   9   1   9    7.36    1.67
   9   1  10   63.14    3.46
   9   1  11   21.13    1.76
   9   1  12    9.53    1.00
  -9   2  15   11.85    1.87
  -9   2  14   48.20    3.64
  -9   2  13   19.44    2.77
   9   2  -7    6.57    1.42
   9   2  -6   91.86    4.21
   9   2  -5   43.99    2.96
   9   2  -4   18.31    2.07
   9   2  -3   43.28    2.94
   9   2  -3   47.55    2.60
   9   2  -2  138.88    5.18
   9   2  -2  137.73    4.47
   9   2  -1  139.62    5.18
   9   2  -1  132.43    4.56
   9   2  -1  135.02    4.25
   9   2   0  106.74    4.56
   9   2   0  106.42    4.26
   9   2   0  103.49    4.42
   9   2   0  102.23    3.95
   9   2   1   76.89    3.84
   9   2   1   66.95    3.56
   9   2   1   67.62    3.39
   9   2   2  135.96    5.14
   9   2   2  126.92    4.95
   9   2   2  130.45    4.89
   9   2   3    0.85    1.01
   9   2   3   -0.23    1.13
   9   2   3    1.58    1.31
   9   2   4  206.57    6.62
   9   2   4  204.56    7.23
   9   2   5  320.19    9.03
   9   2   6  174.42    6.72
   9   2   7    7.12    1.97
   9   2   8   73.01    4.28
   9   2   9   10.99    1.75
   9   2  10    1.57    0.92
   9   2  11    9.74    1.19
  -9   3  14    2.22    1.24
   9   3  -8    4.82    1.39
   9   3  -7    7.29    1.62
   9   3  -6   32.35    2.85
   9   3  -5  125.30    5.23
   9   3  -4   50.51    3.47
   9   3  -3  181.51    6.22
   9   3  -2   19.02    2.27
   9   3  -1   45.08    3.27
   9   3   0   74.33    4.01
   9   3   0   69.64    3.58
   9   3   1    5.57    1.53
   9   3   1    3.64    1.11
   9   3   2  269.69    7.19
   9   3   2  251.73    7.03
   9   3   3   39.20    2.90
   9   3   3   37.60    2.93
   9   3   3   41.61    3.47
   9   3   4   61.24    4.13
   9   3   5   91.57    4.95
   9   3   6  319.12    8.76
   9   3   7   17.71    2.40
   9   3   8    8.99    1.70
   9   3   9    2.78    1.10
   9   3  10   35.06    2.15
   9   4 -10   46.12    2.69
   9   4  -9   12.09    1.72
   9   4  -8   80.24    4.14
   9   4  -7    8.43    1.76
   9   4  -6   49.33    3.51
   9   4  -5   65.38    4.04
   9   4  -4  355.08    9.00
   9   4  -3  134.85    5.64
   9   4  -2  198.90    6.72
   9   4  -1  215.89    6.88
   9   4   0   16.91    2.25
   9   4   1  103.59    4.64
   9   4   2  153.07    5.39
   9   4   3   30.63    2.51
   9   4   3   30.48    3.05
   9   4   4  315.42    8.66
   9   4   5   41.45    3.23
   9   4   6  122.32    5.15
   9   4   7    9.81    1.64
   9   4   8   71.55    3.33
   9   4   9   16.35    1.43
   9   5 -10   12.23    1.41
   9   5  -9    1.22    1.00
   9   5  -8   12.61    1.86
   9   5  -7   78.44    4.11
   9   5  -6   13.61    2.18
   9   5  -5   23.51    2.76
   9   5  -4   83.33    4.55
   9   5  -3   18.15    2.42
   9   5  -2   50.43    3.54
   9   5  -1   19.43    2.40
   9   5   0  196.89    6.31
   9   5   1    9.79    1.68
   9   5   2   51.12    3.01
   9   5   2   50.15    3.47
   9   5   3   18.17    2.19
   9   5   4   80.00    4.04
   9   5   5    9.74    1.52
   9   5   6   20.58    1.89
   9   5   7   48.99    2.40
   9   6 -10    5.27    0.85
   9   6  -9    7.09    1.15
   9   6  -8   22.93    1.99
   9   6  -7    8.59    1.58
   9   6  -6   56.67    3.28
   9   6  -5    5.57    1.64
   9   6  -4   11.49    1.94
   9   6  -3    1.47    1.38
   9   6  -2   55.60    3.38
   9   6  -1    6.45    1.46
   9   6   0   11.37    1.55
   9   6   1   20.33    1.84
   9   6   1   18.88    1.94
   9   6   2   29.75    2.22
   9   7  -8    3.73    0.73
   9   7  -7    2.98    0.86
   9   7  -6   60.11    2.67
   9   7  -5    3.35    1.01
   9   7  -4   24.48    1.94
   9   7  -3   65.74    2.98
   9   7  -2    6.48    1.19
   9   7  -1   10.91    1.23
  10  -7  -6   18.39    1.25
  10  -7  -5   18.82    1.35
  10  -7  -4   12.62    1.18
 -10  -7   3    1.98    6.31
  10  -7  -3    2.09    0.66
 -10  -7   2   -5.48    7.47
  10  -7  -2    1.86    0.63
 -10  -7   1   17.51   10.39
  10  -7  -1    6.55    0.83
  10  -7   0   -1.71    0.66
 -10  -7   0    9.33   10.44
 -10  -7  -1    0.28   12.27
  10  -6  -9    4.71    0.67
  10  -6  -9    3.81    0.75
  10  -6  -8    8.72    0.91
  10  -6  -8    6.66    1.04
  10  -6  -7   75.35    3.20
  10  -6  -7   79.27    2.60
  10  -6  -6    9.82    1.41
  10  -6  -5   53.95    2.98
  10  -6  -4   21.17    1.94
  10  -6  -3   51.56    2.99
  10  -6  -2   47.94    2.85
  10  -6  -2   51.32    3.04
  10  -6  -1    0.98    0.95
  10  -6  -1    2.21    0.91
  10  -6   0   27.99    2.05
  10  -6   0   28.18    2.40
  10  -6   1   30.87    2.49
 -10  -6  -1   37.83    9.81
  10  -6   2    0.76    0.94
  10  -6   2   -0.13    0.64
 -10  -6  -2    5.10    7.44
  10  -6   3   18.30    1.86
 -10  -6  -3   34.21    9.55
  10  -6   4    3.88    1.02
 -10  -6  -4    6.40    7.65
  10  -6   5    7.53    1.11
  10  -5 -11   11.63    1.19
  10  -5 -11   12.63    1.13
 -10  -5  11   12.32    3.10
  10  -5 -10    2.31    0.77
  10  -5 -10    4.58    0.86
 -10  -5  10    2.63    2.96
  10  -5  -9   27.20    2.13
  10  -5  -9   26.66    1.95
 -10  -5   9   21.53    4.98
  10  -5  -8    5.06    1.22
  10  -5  -8    5.85    1.14
 -10  -5   8    8.05    4.28
  10  -5  -7   17.60    1.96
  10  -5  -7   15.42    1.66
 -10  -5   7   14.85    5.53
  10  -5  -6  209.12    6.29
  10  -5  -6  212.51    5.55
  10  -5  -5   18.31    2.08
  10  -5  -5   21.70    1.89
  10  -5  -4   56.30    3.39
  10  -5  -4   60.95    2.92
  10  -5  -3   11.51    1.93
  10  -5  -3   11.38    1.75
  10  -5  -2   29.25    2.51
  10  -5  -2   29.40    2.88
  10  -5  -1  266.92    7.95
  10  -5  -1  245.69    6.71
  10  -5   0   65.32    4.13
  10  -5   0   62.15    3.77
 -10  -5  -1   91.77   11.46
  10  -5   1   89.34    4.76
  10  -5   1   88.63    4.35
  10  -5   2   19.98    2.44
  10  -5   2   19.11    1.69
 -10  -5  -2   23.93    6.74
  10  -5   2   21.44    2.30
  10  -5   3    8.46    1.57
  10  -5   3    9.62    1.71
  10  -5   3    8.70    1.14
 -10  -5  -3   12.80    5.46
  10  -5   4    3.34    1.22
  10  -5   4    2.91    1.30
 -10  -5  -4    3.18    4.22
  10  -5   5   86.95    3.97
  10  -5   5   85.56    3.62
  10  -5   6   36.79    2.37
  10  -5   6   37.46    2.23
  10  -5   7    0.18    0.61
  10  -5   7    0.67    0.71
  10  -4 -13   38.62    1.84
  10  -4 -13   38.26    1.57
 -10  -4  13   35.18    3.71
  10  -4 -12   48.81    2.39
  10  -4 -12   51.84    2.24
 -10  -4  12   51.06    5.20
  10  -4 -11    5.57    1.15
  10  -4 -11    7.17    1.14
 -10  -4  11    8.45    3.67
  10  -4 -10   29.79    2.28
  10  -4 -10   30.65    2.31
 -10  -4  10   34.95    5.69
  10  -4  -9   65.36    3.49
  10  -4  -9   61.01    3.29
 -10  -4   9   67.00    7.91
  10  -4  -8   19.08    2.16
  10  -4  -8   20.55    2.11
 -10  -4   8   21.13    5.88
  10  -4  -7   65.22    3.70
  10  -4  -7   59.39    3.39
  10  -4  -6   10.15    1.73
  10  -4  -6   11.32    1.68
  10  -4  -5   73.70    4.07
  10  -4  -5   78.26    3.77
  10  -4  -4  517.19   10.26
  10  -4  -4  535.04    9.30
  10  -4  -3  531.22   10.28
  10  -4  -3  530.36    8.94
  10  -4  -3  553.94   11.78
  10  -4  -2   31.72    3.11
  10  -4  -2   31.41    2.60
  10  -4  -2   32.83    3.15
  10  -4  -1   13.32    2.09
  10  -4  -1   13.68    2.19
  10  -4   0   82.16    4.81
  10  -4   0   76.19    4.07
  10  -4   0   83.07    4.43
  10  -4   1  117.46    5.71
 -10  -4  -1  114.32   10.69
  10  -4   1  112.91    5.06
  10  -4   1  124.37    5.27
  10  -4   2   58.78    4.08
  10  -4   2   55.57    2.97
  10  -4   2   55.01    3.68
  10  -4   2   57.87    3.57
  10  -4   3  128.57    5.78
  10  -4   3  116.27    4.11
 -10  -4  -3  122.56   10.39
  10  -4   3  128.15    5.12
  10  -4   4    0.37    1.33
  10  -4   4    1.84    1.32
 -10  -4  -4    2.42    3.24
  10  -4   5  116.51    5.01
  10  -4   5  117.57    4.71
  10  -4   6   69.00    3.56
  10  -4   6   76.05    3.63
  10  -4   7   54.71    2.84
  10  -4   7   62.12    3.01
  10  -4   8   60.50    2.66
  10  -4   9   50.19    2.08
 -10  -3  14   18.53    2.83
 -10  -3  13    5.53    2.64
  10  -3 -13    5.42    1.01
  10  -3 -13    6.15    0.83
  10  -3 -12   19.30    1.89
  10  -3 -12   18.34    1.57
 -10  -3  12   21.48    4.07
  10  -3 -11   27.97    2.33
  10  -3 -11   26.43    2.10
 -10  -3  11   29.99    4.92
  10  -3 -10   39.11    2.83
  10  -3 -10   38.96    2.72
 -10  -3  10   32.21    5.36
  10  -3  -9   68.92    3.68
  10  -3  -9   65.27    3.61
 -10  -3   9   65.31    7.26
  10  -3  -8   28.74    2.63
  10  -3  -8   27.88    2.53
 -10  -3   8   29.94    5.65
  10  -3  -7  105.81    4.72
  10  -3  -7  109.50    4.62
 -10  -3   7  118.54   10.05
  10  -3  -6  216.69    6.65
  10  -3  -6  226.80    6.64
  10  -3  -5  748.92   12.06
  10  -3  -5  792.28   11.69
  10  -3  -4  147.53    5.28
  10  -3  -4  152.17    5.01
  10  -3  -3   53.28    3.23
  10  -3  -3   52.82    3.02
  10  -3  -3   52.41    3.67
  10  -3  -3   55.93    3.89
  10  -3  -3   59.49    3.54
  10  -3  -2   89.23    4.24
  10  -3  -2   93.05    4.62
  10  -3  -2   95.21    4.55
  10  -3  -2   92.75    4.95
  10  -3  -1   35.50    3.16
 -10  -3   1   32.91   10.35
  10  -3  -1   35.65    2.85
  10  -3  -1   35.15    2.95
  10  -3   0   85.27    4.72
  10  -3   0   84.52    4.41
  10  -3   0   83.82    4.29
  10  -3   1  134.73    5.89
  10  -3   1  129.09    5.62
  10  -3   1  131.00    4.41
  10  -3   1  135.05    5.38
  10  -3   2    0.73    1.25
  10  -3   2   -1.41    1.66
  10  -3   2   -0.94    1.07
  10  -3   2   -0.03    1.50
  10  -3   3   78.53    4.52
  10  -3   3   68.26    3.28
  10  -3   3   76.06    4.52
  10  -3   3   75.96    4.19
  10  -3   4  132.96    5.65
  10  -3   4  132.49    4.33
  10  -3   4  147.33    6.24
  10  -3   4  138.34    5.43
  10  -3   5  399.82    9.27
  10  -3   5  419.03    9.21
  10  -3   6   26.98    2.36
  10  -3   6   29.79    2.71
  10  -3   7   83.96    3.93
  10  -3   8  127.83    4.44
  10  -3   9   14.66    1.50
  10  -3  10    1.54    0.68
 -10  -2  14   13.96    3.02
  10  -2 -13   43.09    1.92
 -10  -2  13   47.02    4.95
  10  -2 -12   17.88    1.96
  10  -2 -12   16.24    1.47
 -10  -2  12   12.18    3.64
  10  -2 -11   13.70    1.84
  10  -2 -11   13.66    1.58
 -10  -2  11   16.65    4.34
  10  -2 -10   14.17    1.92
  10  -2 -10   14.29    1.75
 -10  -2  10   18.34    4.44
  10  -2  -9  119.57    4.86
  10  -2  -9  114.44    4.56
 -10  -2   9  117.92    8.87
  10  -2  -8   72.71    3.82
  10  -2  -8   74.19    3.77
 -10  -2   8   75.99    7.56
  10  -2  -7  136.05    4.23
  10  -2  -7  119.93    4.88
  10  -2  -7  131.31    4.96
 -10  -2   7  118.01    9.17
 -10  -2   6   28.23    6.59
  10  -2  -6   37.99    2.92
  10  -2  -6   40.31    2.42
  10  -2  -6   39.85    2.76
  10  -2  -6   41.28    2.83
 -10  -2   6   40.16    5.66
 -10  -2   5    9.90    4.90
  10  -2  -5   14.99    1.92
  10  -2  -5   16.43    1.78
  10  -2  -5   17.13    1.93
  10  -2  -5   16.71    1.85
  10  -2  -4  583.90    9.93
  10  -2  -4  608.38    9.76
  10  -2  -4  596.13   10.30
  10  -2  -3  183.45    5.88
  10  -2  -3  175.97    5.11
  10  -2  -3  167.09    6.07
  10  -2  -3  180.02    6.56
  10  -2  -3  182.76    5.89
  10  -2  -2  161.99    5.68
  10  -2  -2  145.65    5.61
  10  -2  -2  163.81    5.56
  10  -2  -2  157.15    6.15
  10  -2  -1  183.23    6.63
  10  -2  -1  199.02    6.77
  10  -2  -1  190.52    6.35
  10  -2  -1  195.27    6.16
  10  -2   0  101.08    4.89
  10  -2   0   95.09    3.89
 -10  -2   0  110.14   13.76
  10  -2   0   96.75    4.81
  10  -2   0   94.48    4.66
  10  -2   0   95.84    4.34
  10  -2   1   57.15    3.84
  10  -2   1   53.95    2.95
  10  -2   1   58.65    3.87
  10  -2   1   53.78    2.93
  10  -2   1   59.38    3.81
  10  -2   1   51.98    3.30
  10  -2   2  249.03    7.68
  10  -2   2  252.26    6.33
  10  -2   2  283.82    8.25
  10  -2   2  259.51    6.51
  10  -2   2  274.01    8.21
  10  -2   2  258.44    7.12
  10  -2   3   26.13    2.62
  10  -2   3   31.87    2.39
  10  -2   3   29.53    2.40
  10  -2   3   32.94    3.26
  10  -2   3   32.29    2.85
  10  -2   4  599.89   11.43
  10  -2   4  575.66    9.42
  10  -2   4  650.00   12.91
  10  -2   4  628.62   11.23
  10  -2   5  107.28    4.71
  10  -2   5  119.69    5.73
  10  -2   5  113.93    4.91
  10  -2   6  195.26    7.07
  10  -2   6  199.59    6.29
  10  -2   7   87.34    4.19
  10  -2   8    1.16    1.19
  10  -2   9   18.60    1.80
  10  -2  10   39.34    2.17
 -10  -1  15    5.83    2.01
 -10  -1  14   37.64    4.04
 -10  -1  13   47.08    5.31
 -10  -1  12   35.09    4.76
  10  -1 -11  134.61    5.03
  10  -1 -11  139.33    4.16
 -10  -1  11  136.77    8.76
  10  -1 -10   27.34    2.48
  10  -1 -10   30.00    2.20
 -10  -1  10   29.44    4.54
 -10  -1   9   44.64    5.36
  10  -1  -9   44.39    3.05
  10  -1  -9   46.29    2.81
  10  -1  -8   51.95    3.19
  10  -1  -8   52.57    3.00
  10  -1  -7  275.16    7.16
 -10  -1   7  296.01   16.74
  10  -1  -7  279.94    6.92
  10  -1  -7  276.98    6.62
 -10  -1   7  261.80   11.66
  10  -1  -7  269.10    6.88
  10  -1  -6   17.23    1.94
  10  -1  -6   19.90    1.71
  10  -1  -6   17.94    1.87
  10  -1  -6   19.06    1.93
 -10  -1   6   18.65    5.88
  10  -1  -6   15.40    1.80
 -10  -1   6   10.63    3.00
  10  -1  -5  391.35    8.24
  10  -1  -5  399.18    8.57
  10  -1  -5  399.21    7.43
  10  -1  -5  397.25    7.63
  10  -1  -5  395.87    7.74
  10  -1  -4  204.34    5.94
  10  -1  -4  205.84    5.41
  10  -1  -4  199.24    5.40
  10  -1  -4  207.19    6.29
 -10  -1   3  156.10   12.91
  10  -1  -3  150.06    4.73
  10  -1  -3  159.19    5.54
  10  -1  -3  156.71    5.18
  10  -1  -3  146.52    5.11
  10  -1  -2  858.48   11.26
  10  -1  -2  881.22   13.14
  10  -1  -2  876.25   13.12
  10  -1  -2  871.63   12.00
  10  -1  -1  262.01    6.37
  10  -1  -1  262.69    7.21
  10  -1  -1  271.23    7.50
  10  -1  -1  252.10    6.51
  10  -1  -1  246.84    7.45
  10  -1   0   50.38    2.87
  10  -1   0   50.64    3.33
  10  -1   0   53.47    3.54
  10  -1   0   48.84    2.79
  10  -1   0   49.18    2.97
  10  -1   0   46.29    3.23
  10  -1   1  343.92    7.34
  10  -1   1  342.78    8.29
  10  -1   1  331.64    7.32
  10  -1   1  353.22    8.87
  10  -1   1  329.00    7.53
  10  -1   1  323.76    8.25
  10  -1   2  315.91    8.08
  10  -1   2  310.82    7.15
  10  -1   2  323.15    8.30
  10  -1   2  312.57    7.26
  10  -1   2  322.94    8.81
  10  -1   2  309.35    7.53
  10  -1   3   18.84    2.17
  10  -1   3   20.69    2.03
  10  -1   3   18.84    2.19
  10  -1   3   18.21    2.25
  10  -1   3   17.84    2.49
  10  -1   3   18.47    2.08
  10  -1   3   16.93    2.14
  10  -1   4    0.47    1.12
  10  -1   4    1.98    1.05
  10  -1   4    1.02    1.60
  10  -1   4    4.02    1.29
  10  -1   5    2.92    1.67
  10  -1   5   -0.71    1.13
  10  -1   6   89.48    4.90
  10  -1   6   77.99    4.08
  10  -1   7   12.98    1.81
  10  -1   8   20.72    2.10
  10  -1   9   16.11    1.88
  10  -1   9   18.27    1.77
  10  -1  10   19.07    1.52
  10  -1  10   20.64    1.71
  10  -1  11    7.97    0.91
 -10   0  15    9.14    2.09
 -10   0  14   69.88    5.10
 -10   0  13   32.36    4.19
 -10   0  12    2.71    2.63
 -10   0  11   42.25    4.72
  10   0 -10   53.96    3.31
 -10   0  10   50.42    5.32
  10   0  -9   -0.12    0.87
  10   0  -9    0.25    0.61
  10   0  -8   16.58    1.92
  10   0  -8   15.06    1.62
 -10   0   7    1.00    3.06
  10   0  -7    1.04    0.79
  10   0  -7    0.95    0.64
  10   0  -6  192.90    5.14
  10   0  -6  184.40    5.24
 -10   0   6  192.37   13.11
  10   0  -5  222.22    5.63
 -10   0   5  237.02   14.50
  10   0  -5  229.94    5.82
  10   0  -4  505.41    8.49
  10   0  -4  480.73    8.68
  10   0  -3  617.89    9.54
  10   0  -3  591.36    9.82
 -10   0   3  672.00   23.23
  10   0  -3  652.69   11.24
  10   0  -2   14.95    1.70
  10   0  -2   13.26    1.67
  10   0  -2   12.89    1.88
 -10   0   1  323.84   15.39
  10   0  -1  294.51    6.77
  10   0  -1  280.14    6.91
  10   0  -1  303.01    6.80
  10   0  -1  309.49    7.88
  10   0   0   13.74    1.73
  10   0   0   11.28    1.56
  10   0   0   10.94    1.83
  10   0   0   11.74    1.60
  10   0   1   90.20    3.91
  10   0   1   87.39    4.10
  10   0   1   88.53    4.03
  10   0   1   96.41    4.62
  10   0   1   86.19    4.37
  10   0   2  132.25    4.80
  10   0   2  129.32    4.98
  10   0   2  135.39    5.27
  10   0   2  131.72    5.53
  10   0   2  125.74    5.29
  10   0   2  127.86    4.59
  10   0   3  327.24    7.42
  10   0   3  340.05    8.47
  10   0   3  322.09    8.63
  10   0   3  314.31    8.32
  10   0   4  505.35   10.99
  10   0   4  521.46   10.85
  10   0   5  462.29   10.43
  10   0   5  469.65   10.46
  10   0   6   62.04    3.88
  10   0   6   61.51    3.96
  10   0   7   -0.64    1.23
  10   0   7    0.34    1.10
  10   0   8   14.67    1.92
  10   0   9    9.56    1.53
  10   0  10    0.53    0.75
  10   0  10   -0.14    0.68
  10   0  11    5.65    0.82
 -10   1  15    8.13    1.85
 -10   1  14   34.96    3.56
 -10   1  13   43.44    4.29
 -10   1  12   27.26    3.60
 -10   1   7  335.15   16.89
 -10   1   6   23.09    5.52
  10   1  -6   16.19    1.83
 -10   1   5  420.60   18.26
  10   1  -5  368.21    7.88
 -10   1   4  193.05   11.97
  10   1  -4  196.44    5.85
  10   1  -4  210.84    5.49
  10   1  -3  146.07    5.14
  10   1  -3  143.36    4.62
 -10   1   3  146.19    9.92
  10   1  -2  825.42   12.13
 -10   1   2  858.17   22.44
  10   1  -2  852.07   11.38
  10   1  -2  853.10   13.01
  10   1  -1  254.73    6.92
  10   1  -1  251.56    6.32
  10   1  -1  268.42    6.62
  10   1  -1  261.21    7.29
  10   1   0   50.45    3.37
  10   1   0   49.78    3.16
  10   1   0   48.13    2.94
  10   1   0   48.96    3.24
  10   1   1  332.31    7.82
  10   1   1  320.75    7.64
  10   1   1  324.89    8.20
  10   1   2  318.56    7.88
  10   1   2  299.76    8.00
  10   1   2  315.65    8.66
  10   1   3   21.13    2.33
  10   1   3   15.93    2.12
  10   1   3   16.43    2.23
  10   1   4    1.42    1.23
  10   1   4    1.22    1.39
  10   1   5    0.83    1.17
  10   1   5    0.76    1.39
  10   1   6   81.62    4.12
  10   1   6   89.68    4.80
  10   1   7   14.31    2.22
  10   1   8   20.96    2.31
  10   1   9   16.51    1.88
  10   1  10   22.23    1.85
  10   1  10   13.00    1.14
  10   1  11    9.35    0.99
 -10   2  14   14.45    2.35
 -10   2  13   42.63    3.85
  10   2  -7  125.13    4.76
  10   2  -6   39.52    2.86
  10   2  -5   15.68    2.11
  10   2  -4  585.17   10.78
  10   2  -4  601.38    9.29
  10   2  -3  174.86    5.95
 -10   2   3  156.18    9.74
  10   2  -3  168.24    5.09
  10   2  -2  148.88    5.54
  10   2  -2  145.42    4.94
  10   2  -1  168.18    5.42
  10   2  -1  164.00    5.85
  10   2   0   95.98    4.48
  10   2   0   88.57    4.29
  10   2   0   90.92    3.94
  10   2   0   85.13    4.27
  10   2   1   56.02    3.57
  10   2   1   57.02    3.28
  10   2   1   53.66    3.43
  10   2   2  246.21    6.99
  10   2   2  239.05    6.90
  10   2   3   28.65    2.60
  10   2   3   29.84    3.03
  10   2   4  611.68   12.32
  10   2   5  109.02    5.32
  10   2   6  188.67    6.81
  10   2   7   86.19    4.56
  10   2   8    0.45    1.09
  10   2   9   16.84    1.81
  10   2  10   36.84    2.14
 -10   3  14   14.84    1.89
 -10   3  13    1.58    1.54
  10   3  -8   27.50    2.45
  10   3  -7   97.24    4.47
  10   3  -6  206.69    6.63
  10   3  -5  728.79   12.43
  10   3  -4  145.12    5.74
  10   3  -3   51.43    3.53
  10   3  -2   88.68    4.56
  10   3  -1   34.62    3.01
  10   3  -1   27.35    2.45
  10   3   0   81.07    4.26
  10   3   0   74.39    3.88
  10   3   1  121.60    5.04
  10   3   1  117.86    4.74
  10   3   2    1.00    1.26
  10   3   3   69.09    4.35
  10   3   4  127.91    5.73
  10   3   5  391.57    9.65
  10   3   6   26.74    2.67
  10   3   7   75.30    3.95
  10   3   8  112.67    4.32
  10   3   9   11.00    1.34
 -10   4  13   35.71    2.54
  10   4  -9   55.32    3.10
  10   4  -8   17.77    2.12
  10   4  -7   58.07    3.58
  10   4  -6    8.10    1.81
  10   4  -5   74.40    4.30
  10   4  -4  515.09   10.75
  10   4  -3  520.55   10.85
  10   4  -2   31.13    2.98
  10   4  -2   24.48    2.29
  10   4  -1   15.26    2.28
  10   4   0   76.56    4.11
  10   4   1  106.52    4.66
  10   4   2   51.72    3.24
  10   4   2   50.31    3.68
  10   4   3  111.58    5.20
  10   4   4    1.20    1.26
  10   4   5   93.45    4.47
  10   4   6   65.68    3.54
  10   4   7   46.59    2.73
  10   4   8   45.45    2.32
  10   5 -10    2.82    0.80
  10   5  -9   21.43    1.85
  10   5  -8    4.00    1.31
  10   5  -7   13.88    1.93
  10   5  -6  190.72    6.22
  10   5  -5   17.96    2.38
  10   5  -4   62.57    3.90
  10   5  -3   10.96    2.03
  10   5  -2   30.76    2.86
  10   5  -1  238.35    6.90
  10   5   0   53.25    3.22
  10   5   1   75.37    3.65
  10   5   2   19.16    1.90
  10   5   2   19.64    2.20
  10   5   3    8.88    1.56
  10   5   4    0.38    0.86
  10   5   5   68.05    3.17
  10   5   6   26.50    1.82
  10   6  -9    3.01    0.74
  10   6  -8    8.29    1.22
  10   6  -7   69.86    3.15
  10   6  -6   10.45    1.66
  10   6  -5   50.60    2.97
  10   6  -4   21.38    2.16
  10   6  -3   49.43    3.04
  10   6  -2   46.50    2.85
  10   6  -1    0.40    0.94
  10   6   0   23.54    1.95
  10   6   0   25.15    2.07
  10   6   1   24.29    1.79
  10   6   1   21.26    1.87
  10   6   2    0.10    0.69
  10   6   3   10.55    1.19
  10   7  -6   16.17    1.28
  10   7  -5   15.13    1.31
  10   7  -4   12.86    1.26
  10   7  -3    2.25    0.77
  10   7  -2    0.80    0.64
  10   7  -1    7.67    0.93
  11  -6  -8   21.09    1.36
  11  -6  -7   19.49    1.18
  11  -6  -7   19.10    1.45
  11  -6  -6   87.67    2.74
  11  -6  -6   83.61    3.02
  11  -6  -5   14.85    1.41
  11  -6  -4   37.84    2.17
  11  -6  -3   18.01    1.55
 -11  -6   2   70.30   15.64
  11  -6  -2   40.89    2.14
  11  -6  -1   22.10    1.59
 -11  -6   1   29.90   12.30
  11  -6   0   15.28    1.29
 -11  -6   0   12.58   10.31
  11  -6   0   15.63    1.67
  11  -6   1   -0.24    0.77
  11  -6   1   -0.36    0.55
  11  -6   2   17.39    1.12
  11  -6   2   18.69    1.69
  11  -6   3    1.91    0.81
  11  -5 -11   48.97    1.90
  11  -5 -10   44.39    2.10
  11  -5 -10   46.49    1.91
 -11  -5  10   42.76    5.38
  11  -5  -9   16.57    1.48
  11  -5  -9   18.21    1.40
  11  -5  -8   77.12    3.24
  11  -5  -8   79.59    2.96
  11  -5  -7   31.20    1.85
  11  -5  -7   34.79    2.34
  11  -5  -7   33.30    2.06
  11  -5  -6   67.62    3.37
  11  -5  -5  161.56    5.09
  11  -5  -4    0.79    0.92
  11  -5  -3   26.60    2.16
  11  -5  -2   87.18    3.63
  11  -5  -2   93.71    4.55
  11  -5  -1   23.44    2.43
  11  -5   0    0.54    1.22
  11  -5   0   -1.54    1.12
 -11  -5   0    2.10    5.14
  11  -5   1   17.22    2.17
  11  -5   1   15.92    1.90
  11  -5   1   17.25    1.55
 -11  -5  -1   20.92    7.00
  11  -5   2   34.32    2.80
  11  -5   2   32.14    1.94
 -11  -5  -2   38.40    7.70
  11  -5   2   31.44    2.45
  11  -5   3   17.49    1.96
  11  -5   3   15.82    1.30
 -11  -5  -3   18.55    6.18
  11  -5   3   16.77    1.80
  11  -5   4   28.52    2.30
  11  -5   4   28.07    2.05
  11  -5   5   67.29    2.77
  11  -5   5   64.27    2.89
  11  -5   6   92.35    2.87
  11  -4 -12   57.73    2.30
  11  -4 -12   55.79    1.99
  11  -4 -11   45.92    2.37
  11  -4 -11   45.67    2.15
 -11  -4  11   47.48    5.94
  11  -4 -10   16.69    1.62
  11  -4 -10   18.90    1.61
 -11  -4  10   19.50    5.20
  11  -4  -9   81.04    3.55
  11  -4  -9   85.39    3.42
  11  -4  -8    3.15    1.10
  11  -4  -8    2.68    1.03
  11  -4  -7   55.60    2.68
  11  -4  -7   60.66    3.31
  11  -4  -7   60.67    3.19
  11  -4  -6   34.21    2.65
  11  -4  -6   41.78    2.65
  11  -4  -5   44.89    2.96
  11  -4  -5   44.48    2.74
  11  -4  -4   18.66    2.05
  11  -4  -3   18.37    1.94
  11  -4  -2   31.91    3.14
  11  -4  -1   18.28    1.97
  11  -4  -1   21.41    1.81
  11  -4  -1   18.57    2.36
  11  -4  -1   24.22    2.83
  11  -4   0  109.45    5.43
  11  -4   0  103.33    4.10
  11  -4   0   96.07    4.37
  11  -4   0  103.91    4.90
  11  -4   1   65.03    4.16
  11  -4   1   57.86    3.01
 -11  -4  -1   46.11    6.83
  11  -4   1   53.13    3.38
  11  -4   1   58.82    3.74
  11  -4   2   56.51    3.82
  11  -4   2   53.53    2.83
  11  -4   2   56.29    3.57
  11  -4   3   68.75    4.02
  11  -4   3   68.06    2.95
  11  -4   3   70.49    3.84
  11  -4   4    5.30    1.44
  11  -4   4    3.66    1.29
  11  -4   5   68.05    3.46
  11  -4   5   68.09    3.41
  11  -4   6    2.91    1.10
  11  -4   6    0.99    0.74
  11  -4   7  103.24    3.43
 -11  -3  13   72.89    5.53
  11  -3 -12    6.65    0.90
  11  -3 -12    6.11    1.06
  11  -3 -11   16.12    1.71
  11  -3 -11   17.15    1.53
 -11  -3  11   17.62    4.56
  11  -3 -10   37.10    2.58
  11  -3 -10   43.38    2.58
 -11  -3  10   41.53    6.54
  11  -3  -9   55.49    3.16
  11  -3  -9   57.02    3.08
 -11  -3   9   58.31    7.88
  11  -3  -8   44.29    2.89
  11  -3  -8   48.08    2.96
 -11  -3   8   44.29    7.61
  11  -3  -7   27.26    1.98
  11  -3  -7   26.64    2.45
  11  -3  -7   29.07    2.46
 -11  -3   7   27.98    6.40
  11  -3  -6  518.10    8.82
  11  -3  -6  508.62    9.54
  11  -3  -6  536.33    9.59
  11  -3  -5  168.97    5.55
  11  -3  -5  175.62    5.49
  11  -3  -4  314.37    7.36
  11  -3  -3   17.60    1.99
  11  -3  -2    2.15    1.29
  11  -3  -2    3.62    1.58
  11  -3  -2    3.93    1.31
  11  -3  -1   52.35    3.06
  11  -3  -1   52.82    3.47
  11  -3  -1   53.25    3.61
  11  -3  -1   55.98    3.95
  11  -3   0  378.61    9.82
  11  -3   0  367.46    7.94
  11  -3   0  363.76    9.02
  11  -3   0  356.40    7.40
  11  -3   0  366.60    8.95
  11  -3   1   59.22    4.03
  11  -3   1   57.65    3.16
  11  -3   1   55.75    3.03
  11  -3   1   59.38    3.87
  11  -3   1   60.66    3.74
  11  -3   2  140.30    5.94
  11  -3   2  134.22    4.62
  11  -3   2  142.92    5.86
  11  -3   2  141.60    5.49
  11  -3   3   37.10    3.09
  11  -3   3   37.84    2.45
  11  -3   3   41.45    3.33
  11  -3   3   36.05    2.90
  11  -3   4   38.90    3.04
  11  -3   4   35.68    2.30
  11  -3   4   42.08    3.40
  11  -3   4   38.31    2.93
  11  -3   5   23.18    2.20
  11  -3   5   23.23    2.31
  11  -3   6   20.57    2.03
  11  -3   6   16.53    1.67
  11  -3   7    9.89    1.47
  11  -3   8   11.50    1.33
 -11  -2  14    5.84    2.29
 -11  -2  13    4.94    2.50
  11  -2 -12   17.84    1.74
 -11  -2  12   18.26    4.19
  11  -2 -11    8.10    1.36
  11  -2 -11   10.10    1.27
 -11  -2  11   11.52    4.24
  11  -2 -10   82.91    3.90
  11  -2 -10   82.15    3.48
  11  -2  -9   38.76    2.72
  11  -2  -9   43.39    2.76
 -11  -2   9   41.85    6.48
  11  -2  -8  193.20    6.00
  11  -2  -8  216.13    6.03
  11  -2  -7   66.72    3.06
  11  -2  -7   57.64    3.32
  11  -2  -7   64.70    3.46
 -11  -2   7   70.33    8.47
  11  -2  -6   17.83    1.76
  11  -2  -6   15.90    1.86
  11  -2  -6   19.10    2.00
  11  -2  -5  735.73   10.60
  11  -2  -5  735.96   10.81
  11  -2  -5  709.00   11.28
  11  -2  -4   60.87    3.18
  11  -2  -4   59.36    3.49
  11  -2  -3  162.66    5.19
  11  -2  -3  159.20    5.73
  11  -2  -3  148.85    5.75
  11  -2  -2  594.55    9.95
  11  -2  -2  584.76   11.18
  11  -2  -2  601.21   11.02
  11  -2  -2  589.33   12.12
  11  -2  -1  100.60    4.17
  11  -2  -1  100.29    4.78
  11  -2  -1   99.50    4.10
  11  -2  -1  100.07    4.57
  11  -2  -1  101.71    5.08
  11  -2   0  172.85    5.45
  11  -2   0  164.76    5.27
  11  -2   0  183.01    6.59
  11  -2   0  165.97    6.00
  11  -2   0  174.08    6.62
  11  -2   1   57.93    3.20
  11  -2   1   54.98    3.10
  11  -2   1   64.41    4.08
  11  -2   1   53.14    3.51
  11  -2   1   57.54    3.86
  11  -2   2   58.92    3.23
  11  -2   2   52.00    3.13
  11  -2   2   60.37    4.12
  11  -2   2   56.77    3.58
  11  -2   2   55.92    3.79
  11  -2   3  110.92    4.29
  11  -2   3  111.10    4.42
  11  -2   3  124.74    5.71
  11  -2   3  120.49    4.94
  11  -2   3  109.84    5.00
  11  -2   4   62.99    3.15
  11  -2   4   73.11    4.44
  11  -2   4   68.39    3.80
  11  -2   4   63.94    3.64
  11  -2   5   81.40    4.64
  11  -2   5   76.65    3.92
  11  -2   6    9.50    1.69
  11  -2   7   48.71    2.96
  11  -2   8    4.75    1.15
  11  -2   9    9.21    1.15
 -11  -1  14    5.84    2.18
 -11  -1  13   31.67    4.35
 -11  -1  12   60.47    6.36
  11  -1 -11   71.07    3.46
 -11  -1  11   72.70    6.86
  11  -1 -10    4.45    1.24
  11  -1 -10    4.48    0.97
 -11  -1  10    3.06    2.99
  11  -1  -9  129.27    4.90
  11  -1  -9  132.89    4.40
 -11  -1   9  143.95    9.96
  11  -1  -8   11.41    1.63
  11  -1  -8   14.61    1.69
  11  -1  -8   12.13    1.60
 -11  -1   8   13.24    3.77
  11  -1  -7  180.56    5.48
  11  -1  -7  183.88    5.42
 -11  -1   7  174.92   11.09
  11  -1  -7  173.47    5.67
  11  -1  -6   94.09    3.71
  11  -1  -6   85.50    3.73
  11  -1  -6   87.30    4.23
  11  -1  -5   21.38    1.97
 -11  -1   5   19.41    6.36
  11  -1  -5   21.60    2.32
  11  -1  -5   23.50    2.24
  11  -1  -4  403.03    7.94
  11  -1  -4  405.95    9.05
  11  -1  -3  170.18    5.23
  11  -1  -3  174.77    6.09
  11  -1  -2   96.60    4.06
  11  -1  -2  100.01    4.73
  11  -1  -2   98.94    4.74
  11  -1  -2   94.30    4.18
  11  -1  -1  487.16    9.00
  11  -1  -1  515.09   10.75
  11  -1  -1  487.49    8.89
  11  -1  -1  495.03   10.54
  11  -1  -1  488.17    9.40
  11  -1   0  201.70    5.93
  11  -1   0  202.91    6.73
  11  -1   0  193.68    5.77
  11  -1   0  212.23    7.04
  11  -1   0  191.90    5.94
  11  -1   1  514.05    9.67
  11  -1   1  516.10    9.63
  11  -1   1  521.49   10.65
  11  -1   2  393.66    8.30
  11  -1   2  378.80    8.32
  11  -1   2  387.52    8.42
  11  -1   2  381.35    8.97
  11  -1   3   17.83    1.99
  11  -1   3   19.02    2.61
  11  -1   3   14.74    2.06
  11  -1   4   39.00    3.36
  11  -1   4   34.51    2.72
  11  -1   4   35.44    2.76
  11  -1   5   72.82    4.37
  11  -1   5   66.83    3.55
  11  -1   5   74.11    3.79
  11  -1   6  153.97    5.91
  11  -1   6  143.22    5.03
  11  -1   6  152.18    5.33
  11  -1   7   17.00    1.76
  11  -1   7   15.10    1.78
  11  -1   8   31.80    2.09
  11  -1   8   28.15    2.17
  11  -1   9   17.84    1.32
  11  -1   9   18.67    1.55
 -11   0  14  101.35    5.86
 -11   0  13    6.14    2.64
 -11   0  12   68.35    5.91
 -11   0  11   80.79    6.68
 -11   0  10   76.46    6.74
  11   0  -9    8.85    1.52
 -11   0   9    8.69    2.80
  11   0  -8  151.74    5.07
  11   0  -7  319.38    7.06
  11   0  -6  111.62    4.13
  11   0  -6  106.71    4.83
  11   0  -5  520.25    8.97
  11   0  -5  540.51   10.67
  11   0  -4    1.72    1.13
  11   0  -4   -0.29    1.40
  11   0  -3  340.58    7.58
  11   0  -3  354.31    7.64
  11   0  -3  355.37    8.75
  11   0  -2  311.93    7.28
  11   0  -2  306.19    7.08
  11   0  -2  321.30    8.35
  11   0  -1   54.55    3.24
  11   0  -1   53.00    3.29
  11   0  -1   48.83    3.02
  11   0  -1   53.03    3.59
  11   0   0  365.36    8.10
  11   0   0  355.87    8.49
  11   0   0  349.55    8.02
  11   0   0  378.08    9.25
  11   0   0  344.56    8.42
  11   0   1  359.95    8.08
  11   0   1  357.41    8.61
  11   0   1  352.11    8.23
  11   0   1  357.04    9.11
  11   0   1  339.86    8.51
  11   0   2  188.37    6.12
  11   0   2  184.14    6.73
  11   0   2  179.58    6.32
  11   0   3  360.00    9.34
  11   0   3  357.02    8.87
  11   0   3  365.08    7.76
  11   0   4  352.43    9.20
  11   0   4  345.79    8.70
  11   0   4  336.01    7.65
  11   0   5    1.21    0.98
  11   0   5    0.32    1.22
  11   0   5    0.49    1.19
  11   0   6    6.62    1.31
  11   0   6    7.73    1.68
  11   0   6    8.24    1.67
  11   0   7   30.03    2.49
  11   0   7   27.03    2.18
  11   0   8   35.22    2.41
  11   0   8   33.89    2.15
  11   0   9   64.38    2.81
  11   0   9   54.23    2.28
 -11   1  14    6.82    2.12
 -11   1  13   25.48    3.51
 -11   1  12   57.40    5.12
 -11   1  11   70.43    6.01
  11   1  -7  197.38    5.25
  11   1  -6   86.04    3.82
  11   1  -6   93.50    3.77
  11   1  -5   25.19    2.26
 -11   1   5   24.18    6.05
  11   1  -5   19.03    1.87
  11   1  -4  388.57    8.43
 -11   1   4  379.33   18.86
  11   1  -4  395.49    7.92
  11   1  -4  416.86    9.54
  11   1  -3  165.27    5.62
 -11   1   3  167.23   11.97
  11   1  -3  164.28    5.27
  11   1  -3  172.06    6.19
  11   1  -2   98.69    4.51
  11   1  -2   92.96    4.16
  11   1  -2   96.65    4.71
  11   1  -1  483.17    9.94
  11   1  -1  468.88    9.24
  11   1  -1  471.81   10.13
  11   1   0  195.87    6.24
  11   1   0  193.25    6.09
  11   1   0  188.91    6.55
  11   1   1  536.03   10.29
  11   1   1  534.43   10.40
  11   1   1  526.17   10.77
  11   1   1  528.86   11.06
  11   1   2  370.08    9.09
  11   1   2  382.62    9.51
  11   1   3   14.38    2.16
  11   1   3   15.16    2.30
  11   1   4   35.86    3.01
  11   1   4   36.37    3.17
  11   1   5   72.06    3.95
  11   1   5   72.88    4.20
  11   1   6  141.56    5.05
  11   1   6  148.49    5.65
  11   1   7   15.67    1.98
  11   1   8   29.07    2.31
  11   1   9   22.51    1.78
  11   1  10   12.17    1.10
 -11   2  14    0.98    1.36
 -11   2  13    5.00    1.84
 -11   2  12   14.36    2.72
  11   2  -7   59.27    3.25
  11   2  -6   16.83    2.01
  11   2  -5  709.66   11.69
  11   2  -5  751.27   10.54
  11   2  -4   59.07    3.57
  11   2  -4   59.84    3.19
  11   2  -3  158.48    5.82
  11   2  -3  150.72    5.11
  11   2  -3  152.65    5.86
  11   2  -2  565.80   10.78
  11   2  -2  535.21    9.78
  11   2  -2  541.92   10.71
  11   2  -1   97.54    4.67
  11   2  -1   93.01    4.37
  11   2  -1   90.19    4.44
  11   2   0  174.41    6.15
  11   2   0  152.07    5.77
  11   2   1   52.95    3.50
  11   2   2   55.10    3.47
  11   2   2   60.78    4.01
  11   2   3  108.88    4.70
  11   2   3  114.82    5.35
  11   2   4   61.10    4.03
  11   2   5   75.17    4.28
  11   2   6   11.08    2.00
  11   2   7   45.92    3.02
  11   2   8    3.30    1.05
  11   2   9    8.87    1.16
 -11   3  13   61.27    3.93
  11   3  -8   40.99    2.72
  11   3  -7   26.01    2.48
  11   3  -6  499.07   10.00
  11   3  -5  175.01    6.17
  11   3  -4  309.50    8.21
  11   3  -3   15.77    2.30
  11   3  -3   14.46    2.06
  11   3  -2    3.06    1.53
  11   3  -2    2.08    1.09
  11   3  -1   52.13    3.61
  11   3  -1   45.95    3.11
  11   3   0  341.80    8.53
  11   3   0  314.43    7.72
  11   3   1   56.20    3.62
  11   3   1   54.92    3.25
  11   3   2  131.64    5.79
  11   3   3   37.83    3.22
  11   3   4   38.93    3.19
  11   3   5   19.34    2.29
  11   3   6   19.61    2.15
  11   3   7    9.32    1.38
  11   3   8    9.73    1.23
  11   4  -9   69.43    3.07
  11   4  -8    4.49    1.30
  11   4  -7   53.67    3.31
  11   4  -6   37.74    2.92
  11   4  -5   42.28    3.20
  11   4  -4   20.22    2.51
  11   4  -3   24.06    2.72
  11   4  -3   14.93    1.93
  11   4  -2   27.65    2.76
  11   4  -2   22.63    2.22
  11   4  -1   16.60    2.16
  11   4   0   92.78    4.34
  11   4   1   54.73    3.35
  11   4   2   46.48    3.37
  11   4   3   58.90    3.63
  11   4   4    4.31    1.29
  11   4   5   60.72    3.25
  11   4   6    2.17    0.92
  11   4   7   86.91    3.09
  11   5  -9   13.01    1.29
  11   5  -8   70.56    3.09
  11   5  -7   33.84    2.45
  11   5  -6   64.99    3.47
  11   5  -5  161.05    5.46
  11   5  -4    2.92    1.52
  11   5  -4    0.18    0.77
  11   5  -3   25.36    2.54
  11   5  -2   84.11    3.97
  11   5  -1   17.19    1.96
  11   5   0    1.29    1.01
  11   5   1   17.16    1.78
  11   5   1   15.14    1.91
  11   5   2   26.81    2.31
  11   5   3   14.43    1.69
  11   5   4   22.98    1.87
  11   5   5   50.15    2.34
  11   6  -8   18.44    1.32
  11   6  -7   17.85    1.47
  11   6  -6   76.59    3.04
  11   6  -5   11.58    1.45
  11   6  -4   37.19    2.36
  11   6  -3   18.02    1.71
  11   6  -2   36.10    2.25
  11   6  -1   18.60    1.60
  11   6  -1   17.76    1.69
  11   6   0   13.22    1.37
  11   6   0   11.01    1.31
  11   6   1   -1.07    0.78
  11   6   2   11.29    1.10
  12  -6  -5    6.44    0.79
  12  -6  -4   21.97    1.39
 -12  -6   4   57.31   20.43
  12  -6  -3   34.57    1.75
 -12  -6   3  119.09   31.64
  12  -6  -2   10.86    1.04
 -12  -6   2   76.32   31.39
  12  -6  -1   15.27    1.16
 -12  -6   1  195.44   57.22
  12  -6   0    4.48    0.70
  12  -5  -9   47.91    2.01
  12  -5  -8   19.94    1.43
  12  -5  -7    1.25    0.51
  12  -5  -7    2.15    0.71
  12  -5  -6   64.40    2.57
  12  -5  -6   60.60    2.67
  12  -5  -5   29.59    1.87
  12  -5  -5   28.15    1.88
  12  -5  -4   22.82    1.73
  12  -5  -4   22.60    1.70
  12  -5  -3   25.43    1.88
  12  -5  -3   25.32    1.60
  12  -5  -2   21.85    1.77
 -12  -5   2    5.74    6.76
  12  -5  -1   76.72    3.09
 -12  -5   1   71.63   12.11
  12  -5   0   20.92    1.63
 -12  -5   0   27.26    8.64
  12  -5   0   21.20    2.10
  12  -5   1   25.67    1.69
  12  -5   1   26.70    2.29
  12  -5   2    2.62    1.00
  12  -5   2    4.16    0.79
  12  -5   3    6.94    1.20
  12  -4 -11   36.69    1.79
  12  -4 -10   41.02    2.13
 -12  -4  10   66.46    8.24
  12  -4  -9    2.44    0.83
  12  -4  -8   39.53    2.40
  12  -4  -7  167.34    4.30
  12  -4  -7  165.58    4.76
  12  -4  -6   25.23    1.92
  12  -4  -6   23.11    1.93
  12  -4  -5  230.60    5.69
  12  -4  -5  213.57    5.56
  12  -4  -4  130.02    4.42
  12  -4  -3   35.42    2.44
  12  -4  -2  135.17    4.60
  12  -4  -2  129.17    4.17
  12  -4  -1  102.06    4.00
  12  -4  -1   99.20    3.55
  12  -4  -1   97.85    4.90
  12  -4   0   32.91    2.30
  12  -4   0   29.88    2.38
  12  -4   0   33.01    2.74
  12  -4   0   34.47    3.09
  12  -4   1   56.36    2.81
  12  -4   1   54.72    3.28
  12  -4   1   58.55    3.68
  12  -4   2  115.72    3.78
  12  -4   2  128.40    4.72
  12  -4   2  123.98    5.00
  12  -4   3   16.60    1.43
  12  -4   3   16.15    1.86
  12  -4   3   17.24    1.90
  12  -4   4   26.46    2.07
  12  -4   4   21.77    1.95
  12  -4   5    5.18    1.10
  12  -4   6   63.78    2.53
 -12  -3  12   16.06    4.24
  12  -3 -11   17.08    1.52
 -12  -3  11   19.64    4.84
  12  -3 -10   15.32    1.54
 -12  -3  10   22.29    6.04
  12  -3  -9   19.77    1.84
  12  -3  -9   23.73    1.86
 -12  -3   9   28.60    7.47
  12  -3  -8   11.41    1.49
  12  -3  -8    8.54    1.36
 -12  -3   8   13.57    7.48
  12  -3  -7  206.74    5.12
  12  -3  -7  197.24    5.59
  12  -3  -6  106.61    3.95
  12  -3  -6  103.66    4.06
  12  -3  -5  116.65    4.28
  12  -3  -5  108.07    4.05
  12  -3  -4    6.25    1.28
  12  -3  -3  275.38    6.81
  12  -3  -3  247.57    6.68
  12  -3  -2   33.31    2.48
  12  -3  -2   30.17    2.60
  12  -3  -2   34.79    2.51
  12  -3  -2   32.61    2.82
  12  -3  -1   75.87    3.66
  12  -3  -1   69.91    3.83
  12  -3  -1   67.59    3.35
  12  -3  -1   72.85    4.00
  12  -3  -1   72.88    4.48
  12  -3   0   48.08    2.91
  12  -3   0   46.86    2.74
  12  -3   0   48.88    3.32
  12  -3   0   47.37    3.26
  12  -3   0   51.95    3.70
  12  -3   1   42.03    2.66
  12  -3   1   42.81    2.60
  12  -3   1   43.68    3.25
  12  -3   1   41.43    3.07
  12  -3   1   42.77    3.33
  12  -3   2   40.41    2.53
  12  -3   2   44.03    3.27
  12  -3   2   40.81    3.03
  12  -3   2   40.46    3.14
  12  -3   3   19.63    1.76
  12  -3   3   17.58    2.29
  12  -3   3   20.18    2.18
  12  -3   3   16.68    2.01
  12  -3   4   37.64    2.72
  12  -3   4   32.75    2.48
  12  -3   5    3.14    1.21
  12  -3   6   38.04    2.32
  12  -3   7   30.67    1.88
 -12  -2  13    1.91    2.36
 -12  -2  12   11.74    3.45
  12  -2 -11    5.99    1.09
 -12  -2  11    2.24    3.44
  12  -2 -10    8.24    1.26
 -12  -2  10    1.19    4.18
  12  -2  -9    7.24    1.28
 -12  -2   9    8.84    5.02
  12  -2  -8   95.66    3.89
 -12  -2   8  142.39   12.87
  12  -2  -7    6.21    1.11
  12  -2  -7    4.07    1.08
  12  -2  -6  143.94    4.62
  12  -2  -6  133.27    4.46
  12  -2  -5  403.59    7.96
  12  -2  -5  374.18    8.31
  12  -2  -4  101.30    4.17
  12  -2  -4   99.68    4.54
  12  -2  -3  139.72    4.94
  12  -2  -3  135.61    5.34
  12  -2  -2   43.92    2.89
  12  -2  -2   38.78    3.07
  12  -2  -2   41.18    2.79
  12  -2  -2   40.69    3.10
  12  -2  -1    9.79    1.80
  12  -2  -1   11.98    1.75
  12  -2  -1    9.57    1.46
  12  -2  -1   10.13    1.88
  12  -2   0  159.19    5.34
  12  -2   0  155.86    5.21
  12  -2   0  165.03    6.32
  12  -2   0  152.00    5.77
  12  -2   1   93.68    4.10
  12  -2   1   89.36    4.03
  12  -2   1   99.72    5.05
  12  -2   1   93.76    4.34
  12  -2   1   90.30    4.66
  12  -2   2   17.38    1.90
  12  -2   2   14.48    1.98
  12  -2   2   17.48    1.99
  12  -2   2   17.72    2.41
  12  -2   2   15.28    1.98
  12  -2   3    2.63    1.18
  12  -2   3    4.08    1.20
  12  -2   3    5.56    1.24
  12  -2   3    3.91    1.70
  12  -2   4   90.25    4.74
  12  -2   4   89.93    4.18
  12  -2   5  107.59    4.21
  12  -2   6    6.41    1.27
  12  -2   7    1.99    0.85
  12  -2   8    1.33    0.65
 -12  -1  14    3.35    2.02
 -12  -1  13   -3.26    2.84
 -12  -1  12   20.48    4.60
 -12  -1  11   12.45    4.24
  12  -1 -10    1.50    0.89
 -12  -1  10    8.25    4.27
  12  -1  -9    0.38    0.79
 -12  -1   9    0.88    3.43
  12  -1  -8   54.79    2.95
  12  -1  -8   50.65    2.98
  12  -1  -7   52.32    2.84
 -12  -1   7   57.77    7.78
  12  -1  -7   50.27    3.14
  12  -1  -6  137.14    4.58
  12  -1  -6  122.60    4.96
  12  -1  -5  149.17    4.96
  12  -1  -5  144.78    5.50
  12  -1  -4   66.13    3.45
  12  -1  -4   66.46    3.94
  12  -1  -3   38.30    2.72
  12  -1  -3   33.95    2.59
  12  -1  -3   39.45    3.14
  12  -1  -2  257.63    6.79
  12  -1  -2  250.30    6.63
  12  -1  -2  263.84    7.76
  12  -1  -1  168.39    5.61
  12  -1  -1  156.11    5.41
  12  -1  -1  169.77    6.37
  12  -1   0  110.73    4.61
  12  -1   0  103.36    4.40
  12  -1   0  107.74    5.18
  12  -1   0  104.83    4.38
  12  -1   1   51.33    3.26
  12  -1   1   49.56    3.18
  12  -1   1   52.25    3.80
  12  -1   1   44.84    2.95
  12  -1   2   64.20    3.59
  12  -1   2   71.53    4.44
  12  -1   2   65.46    3.55
  12  -1   3  102.74    5.13
  12  -1   3   92.32    4.08
  12  -1   4   73.57    4.23
  12  -1   4   69.84    3.53
  12  -1   5   20.46    2.38
  12  -1   5   21.75    2.09
  12  -1   6   -1.44    0.98
  12  -1   7    1.39    0.80
  12  -1   8   19.78    1.42
 -12   0  14   -1.40    1.98
 -12   0  13  140.16    7.83
 -12   0  12   22.07    4.18
 -12   0  11    0.24    3.00
 -12   0  10    3.18    3.05
  12   0 -10    1.88    0.87
 -12   0   9   60.71    6.62
  12   0  -9   53.79    3.13
 -12   0   8   -2.86    3.27
  12   0  -8    3.00    1.17
 -12   0   7  194.70   12.42
  12   0  -7  177.89    6.08
  12   0  -6   14.68    2.07
  12   0  -5   39.65    2.77
  12   0  -5   39.89    3.17
  12   0  -4  507.26    9.16
  12   0  -4  522.92   10.73
  12   0  -3 1071.55   13.78
  12   0  -3 1113.53   13.86
  12   0  -3 1119.93   15.80
  12   0  -2    7.18    1.82
  12   0  -2    2.99    1.33
  12   0  -2    5.02    1.74
  12   0  -1  654.14   11.07
  12   0  -1  643.65   10.81
  12   0   0  220.98    6.63
  12   0   0  228.26    7.45
  12   0   0  210.65    6.52
  12   0   1   64.68    3.77
  12   0   1   59.78    3.97
  12   0   1   56.61    3.49
  12   0   2  163.83    6.31
  12   0   2  154.25    5.65
  12   0   3   19.80    2.53
  12   0   3   17.55    2.04
  12   0   4   99.98    4.87
  12   0   4   96.17    4.40
  12   0   5   18.97    2.16
  12   0   5   19.56    2.03
  12   0   6    0.92    0.77
  12   0   6   -0.80    1.09
  12   0   6    0.65    0.85
  12   0   7    0.16    0.72
  12   0   8    4.92    0.91
 -12   1  14    6.10    2.05
 -12   1  13    0.44    2.00
 -12   1  12   10.07    2.80
  12   1 -12   10.36    1.19
 -12   1  11   -1.06    3.04
  12   1 -11    1.99    0.88
 -12   1  10   -2.97    3.48
  12   1  -7   53.77    2.80
  12   1  -6  137.88    4.61
  12   1  -6  140.20    5.69
  12   1  -5  150.82    5.21
  12   1  -5  151.18    4.93
  12   1  -5  153.35    5.97
  12   1  -4   65.13    3.62
  12   1  -4   66.35    3.51
  12   1  -4   68.54    4.13
  12   1  -3   34.55    2.74
  12   1  -3   35.41    3.10
  12   1  -2  246.19    6.76
  12   1  -2  251.06    7.62
  12   1  -1  158.07    5.67
  12   1  -1  163.16    6.15
  12   1   0  104.56    4.86
  12   1   0  103.98    4.98
  12   1   0   98.79    4.84
  12   1   1   43.25    3.29
  12   1   1   43.27    3.29
  12   1   2   57.59    3.70
  12   1   2   64.56    3.96
  12   1   3   89.06    4.43
  12   1   3   91.52    4.62
  12   1   4   68.03    3.75
  12   1   4   68.88    3.91
  12   1   5   19.30    1.99
  12   1   5   17.71    2.11
  12   1   6   -0.11    0.97
  12   1   7    2.03    0.89
  12   1   8   21.77    1.66
 -12   2  13    2.17    1.70
 -12   2  12   11.19    2.51
  12   2  -7    6.51    1.27
  12   2  -6  136.92    4.94
  12   2  -5  394.77    8.60
  12   2  -5  405.50    7.83
  12   2  -5  409.24    9.59
  12   2  -4   95.67    4.50
  12   2  -4   92.63    3.97
  12   2  -4   98.19    4.82
  12   2  -3  136.62    5.37
  12   2  -3  134.21    4.95
  12   2  -3  131.05    5.46
  12   2  -2   47.61    3.39
  12   2  -2   41.00    3.17
  12   2  -1    9.84    2.05
  12   2  -1    9.03    1.80
  12   2   0  140.40    5.50
  12   2   1   83.89    4.18
  12   2   1   88.75    4.71
  12   2   2   14.64    1.94
  12   2   2   15.38    2.23
  12   2   3    3.53    1.22
  12   2   3    4.10    1.48
  12   2   4   81.00    4.18
  12   2   5  101.27    4.43
  12   2   6    8.73    1.44
  12   2   7    1.65    0.85
  12   2   8    1.54    0.63
 -12   3  12    9.35    1.95
  12   3  -8    8.51    1.41
  12   3  -7  190.09    5.58
  12   3  -6  103.81    4.39
  12   3  -5  109.51    4.76
  12   3  -4    9.13    1.93
  12   3  -4    7.80    1.65
  12   3  -3  263.21    7.37
  12   3  -3  238.22    6.93
  12   3  -2   30.71    2.89
  12   3  -2   30.03    2.57
  12   3  -1   73.36    4.12
  12   3  -1   63.56    3.63
  12   3   0   48.28    3.46
  12   3   0   43.99    2.98
  12   3   1   36.53    2.59
  12   3   1   37.82    3.17
  12   3   2   36.19    3.06
  12   3   3   18.14    2.29
  12   3   4   34.19    2.70
  12   3   5    5.66    1.34
  12   3   6   32.31    2.23
  12   3   7   24.40    1.69
  12   4  -9    2.91    0.81
  12   4  -8   36.12    2.25
  12   4  -7  153.85    4.82
  12   4  -6   24.66    2.25
  12   4  -5  221.23    6.30
  12   4  -5  187.10    5.70
  12   4  -4  125.35    4.92
  12   4  -4   99.76    4.20
  12   4  -3   34.70    2.89
  12   4  -3   26.51    2.24
  12   4  -2  123.89    4.87
  12   4  -2  100.07    4.03
  12   4  -1   89.43    4.16
  12   4   0   30.30    2.53
  12   4   1   51.40    3.34
  12   4   2  105.00    4.50
  12   4   3   12.85    1.70
  12   4   4   20.39    1.91
  12   4   5    3.04    0.89
  12   4   6   50.38    2.22
  12   5  -9   38.40    1.88
  12   5  -8   17.89    1.42
  12   5  -8   14.83    1.33
  12   5  -7    1.27    0.83
  12   5  -7   -0.49    0.72
  12   5  -6   61.29    2.91
  12   5  -6   47.21    2.42
  12   5  -5   28.73    2.19
  12   5  -5   18.39    1.58
  12   5  -4   23.82    2.09
  12   5  -3   20.72    2.01
  12   5  -2   19.21    1.91
  12   5  -1   64.16    3.11
  12   5  -1   65.38    3.39
  12   5   0   16.23    1.78
  12   5   1   19.97    1.84
  12   5   2    2.24    0.94
  12   5   3    4.87    0.94
  12   5   4    4.64    0.83
  12   6  -6    3.56    0.78
  12   6  -5    6.40    0.99
  12   6  -4   17.21    1.42
  12   6  -3   28.29    1.76
  12   6  -3   25.68    1.73
  12   6  -2    9.17    1.12
  12   6  -2    8.30    1.08
  12   6  -1   11.52    1.16
  13  -5  -7    7.54    0.80
  13  -5  -6    4.64    0.73
  13  -5  -6    4.34    0.68
  13  -5  -5   41.77    1.93
  13  -5  -5   42.49    1.80
  13  -5  -4    1.63    0.65
  13  -5  -4    2.11    0.60
  13  -5  -3    7.55    1.01
  13  -5  -2   33.68    1.88
  13  -5  -1    9.60    1.09
  13  -5   0   29.91    1.66
  13  -5   1   36.84    1.66
  13  -4  -9   36.88    1.74
  13  -4  -8   11.59    1.12
  13  -4  -7   46.97    2.06
  13  -4  -7   43.52    2.08
  13  -4  -6   66.44    2.70
  13  -4  -5   65.73    2.84
  13  -4  -4   41.29    2.40
  13  -4  -4   41.32    2.28
  13  -4  -3   24.23    1.94
  13  -4  -3   22.35    1.73
  13  -4  -2   44.92    2.52
  13  -4  -2   40.13    2.19
  13  -4  -1   24.30    1.93
  13  -4  -1   20.99    1.58
  13  -4   0   98.62    3.52
  13  -4   1   18.95    1.61
  13  -4   2    6.24    1.25
  13  -4   2    8.43    1.08
  13  -4   3   66.63    2.87
  13  -4   4   50.79    2.30
  13  -3 -10    5.42    0.87
  13  -3  -9   27.16    1.76
  13  -3  -8   63.15    2.70
  13  -3  -7   43.36    2.26
  13  -3  -7   42.52    2.25
  13  -3  -6   14.38    1.54
  13  -3  -5  119.35    4.11
  13  -3  -4  193.23    5.37
  13  -3  -3   32.73    2.40
  13  -3  -3   25.68    2.15
  13  -3  -3   30.85    2.28
  13  -3  -2    3.37    1.21
  13  -3  -2    3.45    1.13
  13  -3  -2    4.77    1.30
  13  -3  -1   97.24    3.94
  13  -3  -1   88.32    3.61
  13  -3  -1   84.98    3.96
  13  -3   0   74.66    3.39
  13  -3   0   71.80    3.18
  13  -3   0   71.50    3.69
  13  -3   0   69.19    3.64
  13  -3   1   59.50    2.96
  13  -3   1   57.31    2.72
  13  -3   1   55.08    3.32
  13  -3   1   59.67    3.29
  13  -3   2   64.51    2.88
  13  -3   2   66.73    3.57
  13  -3   2   65.66    3.31
  13  -3   3   12.61    1.66
  13  -3   4   28.43    2.07
  13  -3   5   43.60    2.22
 -13  -2  12   67.12    7.12
 -13  -2  11   81.50    8.93
 -13  -2  10   59.05    8.97
  13  -2  -9   24.76    1.77
 -13  -2   9   40.27    8.97
  13  -2  -8   10.56    1.25
  13  -2  -7   16.80    1.60
  13  -2  -6   71.72    3.21
  13  -2  -6   60.57    3.10
  13  -2  -5   35.67    2.47
  13  -2  -5   30.11    2.40
  13  -2  -4   44.97    2.82
  13  -2  -4   39.68    2.79
  13  -2  -4   47.62    2.94
  13  -2  -3  228.95    6.20
  13  -2  -3  236.36    6.27
  13  -2  -3  214.68    6.50
  13  -2  -2    2.38    1.24
  13  -2  -2   -0.74    1.36
  13  -2  -2    1.66    1.17
  13  -2  -1   78.39    3.77
  13  -2  -1   74.83    3.53
  13  -2  -1   73.90    4.12
  13  -2  -1   73.68    3.75
  13  -2   0    0.74    1.13
  13  -2   0    0.69    1.14
  13  -2   0    0.16    1.09
  13  -2   0    1.09    1.39
  13  -2   1  135.18    4.72
  13  -2   1  130.19    4.57
  13  -2   1  142.43    5.59
  13  -2   1  136.10    4.91
  13  -2   2   10.48    1.64
  13  -2   2   13.36    2.04
  13  -2   3   86.95    4.26
  13  -2   3   85.70    3.67
  13  -2   4  140.70    5.05
  13  -2   4  134.68    4.29
  13  -2   5   36.12    2.17
  13  -2   6   21.84    1.57
 -13  -1  12   12.14    3.69
 -13  -1  11   84.91    8.26
  13  -1 -10    6.88    0.98
 -13  -1  10   23.60    6.46
 -13  -1   9   68.20    9.26
 -13  -1   8   12.87    6.24
  13  -1  -8    4.66    1.09
  13  -1  -7   18.06    1.92
  13  -1  -6   24.79    2.05
  13  -1  -6   23.03    2.24
  13  -1  -5  178.79    5.39
  13  -1  -5  197.82    5.71
  13  -1  -5  182.59    6.00
  13  -1  -4  141.49    4.93
  13  -1  -4  146.76    5.08
  13  -1  -4  143.24    5.51
  13  -1  -3  153.65    5.27
  13  -1  -3  149.14    5.21
  13  -1  -3  149.82    5.75
  13  -1  -2   25.21    2.44
  13  -1  -2   22.99    2.23
  13  -1  -2   24.44    2.57
  13  -1  -1  287.83    7.27
  13  -1  -1  269.65    6.95
  13  -1  -1  283.74    8.06
  13  -1   0   16.90    2.08
  13  -1   0   15.80    2.11
  13  -1   0   15.62    2.40
  13  -1   1   70.17    3.75
  13  -1   1   74.31    4.30
  13  -1   2   70.74    4.16
  13  -1   2   60.74    3.12
  13  -1   3   48.32    3.31
  13  -1   3   44.62    2.64
  13  -1   4   62.88    3.65
  13  -1   4   63.13    2.99
  13  -1   5   62.27    3.26
  13  -1   5   55.69    2.73
  13  -1   6    9.97    1.16
 -13   0  13   12.83    3.01
 -13   0  12   11.49    3.59
 -13   0  11   -1.24    2.84
 -13   0  10    9.92    4.21
  13   0 -10    4.44    0.95
  13   0  -9   21.75    1.62
  13   0  -9   20.85    1.88
 -13   0   9   23.04    5.51
  13   0  -8  208.08    5.16
  13   0  -8  184.14    5.67
  13   0  -7   70.58    3.26
  13   0  -7   66.44    3.67
  13   0  -6  240.74    6.10
  13   0  -6  237.78    6.93
  13   0  -5    4.68    1.29
  13   0  -5    5.33    1.55
  13   0  -4    7.34    1.54
  13   0  -4    8.65    1.91
  13   0  -3  174.02    5.73
  13   0  -3  182.17    6.50
  13   0  -2  130.21    5.14
  13   0  -2  148.00    5.81
  13   0  -1   11.24    1.91
  13   0  -1    9.97    1.91
  13   0   0   19.02    2.41
  13   0   0   16.28    2.31
  13   0   1   49.53    3.46
  13   0   1   49.05    3.00
  13   0   2   17.45    2.40
  13   0   2   14.72    1.75
  13   0   3  118.84    4.94
  13   0   3  106.64    4.21
  13   0   4   30.86    2.53
  13   0   4   28.18    2.15
  13   0   5    6.87    1.35
  13   0   5    6.82    1.15
  13   0   6   31.84    1.91
 -13   1  12   16.73    3.30
 -13   1  11   60.17    6.21
  13   1 -11   45.16    2.28
 -13   1  10    6.60    3.02
  13   1 -10    7.94    1.28
 -13   1   9   42.23    5.67
  13   1  -9   39.91    2.68
 -13   1   8   -2.11    3.80
  13   1  -8    5.23    1.40
  13   1  -7   23.03    1.89
  13   1  -7   25.22    2.53
  13   1  -6   25.54    2.11
  13   1  -6   26.18    2.63
  13   1  -5  183.98    5.44
  13   1  -5  194.10    6.52
  13   1  -4  135.23    4.80
  13   1  -4  142.90    5.70
  13   1  -3  150.52    5.21
  13   1  -3  151.24    5.91
  13   1  -2   24.94    2.45
  13   1  -2   26.80    2.71
  13   1  -1  278.49    7.24
  13   1  -1  273.89    7.78
  13   1  -1  252.87    7.21
  13   1   0   14.43    2.12
  13   1   0   13.17    1.90
  13   1   1   63.82    3.82
  13   1   1   66.36    3.80
  13   1   2   58.28    3.47
  13   1   2   58.88    3.52
  13   1   3   40.59    2.87
  13   1   3   44.82    2.94
  13   1   4   57.93    3.10
  13   1   4   56.95    3.17
  13   1   5   58.33    2.76
  13   1   5   56.18    2.94
  13   1   6   11.36    1.32
  13   1   7    2.51    0.71
 -13   2  12   52.93    4.47
  13   2 -12   33.84    1.67
 -13   2  11   55.00    4.96
  13   2 -11   38.10    2.16
 -13   2  10   47.69    5.09
  13   2 -10   33.19    2.28
  13   2  -9   25.92    2.22
  13   2  -8   11.79    1.76
  13   2  -7   15.74    2.10
  13   2  -6   73.85    4.07
  13   2  -5   31.95    2.53
  13   2  -5   32.85    2.89
  13   2  -4   41.68    3.19
  13   2  -3  211.86    6.68
  13   2  -2    1.19    1.23
  13   2  -1   66.02    3.70
  13   2   0   -0.62    1.14
  13   2   0    0.53    1.12
  13   2   1  113.99    4.55
  13   2   1  124.44    5.14
  13   2   2   11.10    1.62
  13   2   2   10.60    1.75
  13   2   3   74.13    3.33
  13   2   3   77.46    3.79
  13   2   4  125.66    4.54
  13   2   5   33.96    2.29
  13   2   6   21.04    1.63
 -13   3  11  105.08    5.58
  13   3 -11   72.41    2.63
  13   3 -10    6.05    1.09
  13   3  -9   23.98    2.03
  13   3  -8   61.01    2.65
  13   3  -8   62.69    3.27
  13   3  -7   36.67    2.34
  13   3  -7   35.94    2.62
  13   3  -6   15.38    1.78
  13   3  -6   11.57    1.74
  13   3  -5  113.18    4.42
  13   3  -5  102.28    4.40
  13   3  -4  186.16    5.80
  13   3  -4  165.89    5.49
  13   3  -3   29.95    2.62
  13   3  -3   22.54    2.20
  13   3  -2    3.88    1.19
  13   3  -1   78.29    3.65
  13   3   0   58.78    3.06
  13   3   0   67.38    3.79
  13   3   1   54.65    3.38
  13   3   2   59.11    3.36
  13   3   3   12.03    1.63
  13   3   4   27.92    2.13
  13   3   5   38.07    2.18
  13   3   6   38.96    1.90
  13   4 -10   39.31    1.88
  13   4  -9   31.93    1.89
  13   4  -8   11.43    1.20
  13   4  -8   11.11    1.33
  13   4  -7   39.43    2.20
  13   4  -7   36.46    2.30
  13   4  -6   66.99    3.06
  13   4  -6   55.62    2.83
  13   4  -5   59.17    3.03
  13   4  -5   48.95    2.72
  13   4  -4   36.77    2.58
  13   4  -4   29.73    2.16
  13   4  -3   21.01    2.04
  13   4  -3   17.43    1.71
  13   4  -2   39.37    2.66
  13   4  -2   29.51    2.05
  13   4  -1   20.47    2.15
  13   4   0   84.63    3.86
  13   4   1   16.93    1.80
  13   4   2    4.72    1.15
  13   4   3   53.29    2.65
  13   4   4   42.75    2.13
  13   5  -7    7.75    0.94
  13   5  -6    3.99    0.91
  13   5  -5   40.98    2.17
  13   5  -4    3.10    0.98
  13   5  -3    7.96    1.20
  13   5  -2   24.25    1.93
  13   5  -1    7.33    1.13
  13   5   0   20.69    1.67
  13   5   1   29.21    1.80
  13   5   2    6.82    0.93
  14  -4  -8   58.83    2.01
  14  -4  -7    5.22    0.80
  14  -4  -6   52.15    2.05
  14  -4  -6   56.03    2.23
  14  -4  -5   30.11    1.75
  14  -4  -5   32.01    1.77
  14  -4  -4   56.95    2.47
  14  -4  -4   58.16    2.33
  14  -4  -3    7.02    1.09
  14  -4  -3    4.69    0.85
  14  -4  -2   27.92    1.82
  14  -4  -2   26.50    1.55
  14  -4  -1  120.57    3.49
  14  -4   0   14.06    1.25
  14  -3  -9   23.37    1.45
  14  -3  -8    1.42    0.67
  14  -3  -7   98.94    3.32
  14  -3  -6  172.35    4.24
  14  -3  -6  195.80    4.79
  14  -3  -5   33.49    2.09
  14  -3  -5   36.37    2.21
  14  -3  -4   65.53    2.96
  14  -3  -4   68.19    2.97
  14  -3  -3   21.48    1.85
  14  -3  -3   15.96    1.50
  14  -3  -3   19.73    1.70
  14  -3  -2   13.79    1.58
  14  -3  -2   13.51    1.46
  14  -3  -2   10.48    1.36
  14  -3  -1    4.86    1.08
  14  -3  -1    4.52    1.03
  14  -3  -1    4.94    1.12
  14  -3   0   31.56    2.06
  14  -3   0   29.15    2.16
  14  -3   1    8.64    1.34
  14  -2 -10   -0.47    0.59
  14  -2  -9   43.17    2.08
  14  -2  -8   44.92    2.30
  14  -2  -7   -0.13    0.91
  14  -2  -6   66.41    3.09
  14  -2  -5  170.72    4.80
  14  -2  -5  184.83    5.05
  14  -2  -4   35.24    2.43
  14  -2  -4   33.67    2.47
  14  -2  -4   31.50    2.37
  14  -2  -3   50.30    2.90
  14  -2  -3   52.50    2.92
  14  -2  -3   47.82    2.92
  14  -2  -2   53.05    3.01
  14  -2  -2   50.17    2.80
  14  -2  -2   49.22    3.08
  14  -2  -1    3.86    1.20
  14  -2  -1    3.53    1.21
  14  -2  -1    4.23    1.39
  14  -2   0   35.66    2.39
  14  -2   0   37.64    2.75
  14  -2   1   27.50    2.36
  14  -2   1   24.17    1.90
  14  -2   2    5.90    1.12
  14  -2   2    7.87    1.48
  14  -2   3   60.32    3.02
  14  -2   3   56.68    2.51
  14  -2   4   12.32    1.21
  14  -1 -10   44.41    1.87
 -14  -1  10  111.55   12.22
  14  -1  -9    0.84    0.66
  14  -1  -8   50.18    2.47
  14  -1  -8   39.92    2.21
  14  -1  -7   36.21    2.29
  14  -1  -7   30.56    2.19
  14  -1  -6   39.47    2.49
  14  -1  -6   34.35    2.42
  14  -1  -5    4.12    1.15
  14  -1  -5    6.80    1.42
  14  -1  -4   39.23    2.63
  14  -1  -4   39.40    2.87
  14  -1  -3   30.59    2.47
  14  -1  -3   32.60    2.72
  14  -1  -2   36.21    2.63
  14  -1  -2   35.10    2.81
  14  -1  -1   12.47    1.75
  14  -1  -1   11.64    1.87
  14  -1   0   33.12    2.52
  14  -1   0   36.55    2.91
  14  -1   1   16.43    2.11
  14  -1   2   41.78    2.84
  14  -1   3   28.36    2.34
  14  -1   4   18.42    1.78
 -14   0  11   65.37    7.51
 -14   0  10   60.10    7.74
  14   0  -9   35.23    1.86
  14   0  -9   29.87    2.00
  14   0  -8   28.55    1.86
  14   0  -8   25.35    2.05
  14   0  -7   39.10    2.33
  14   0  -7   35.73    2.54
  14   0  -6   42.76    2.60
  14   0  -6   42.74    2.93
  14   0  -5    3.63    1.22
  14   0  -5    5.27    1.50
  14   0  -4   26.03    2.30
  14   0  -4   29.54    2.66
  14   0  -3   30.83    2.52
  14   0  -3   33.60    2.84
  14   0  -2    5.14    1.46
  14   0  -2    4.01    1.44
  14   0  -1   47.30    3.07
  14   0  -1   48.94    3.34
  14   0   0    0.95    1.32
  14   0   1    6.56    1.68
  14   0   2    9.61    1.67
  14   0   3   15.47    1.77
  14   0   4    1.43    0.88
 -14   1  11   17.03    3.85
 -14   1  10   64.31    6.91
  14   1 -10   42.01    2.15
 -14   1   9   -5.09    4.23
  14   1  -9    0.43    0.75
  14   1  -8   46.94    2.79
  14   1  -7   34.79    2.08
  14   1  -7   34.96    2.59
  14   1  -6   37.55    2.35
  14   1  -6   38.65    2.86
  14   1  -5    6.23    1.31
  14   1  -5    6.28    1.58
  14   1  -4   39.53    2.69
  14   1  -4   41.58    3.11
  14   1  -3   33.86    2.62
  14   1  -3   31.34    2.74
  14   1  -3   24.45    2.19
  14   1  -2   34.01    2.81
  14   1  -2   32.78    2.49
  14   1  -1   10.91    1.86
  14   1  -1    9.25    1.52
  14   1   0   30.98    2.53
  14   1   0   29.38    2.32
  14   1   1   12.70    1.80
  14   1   1   11.80    1.56
  14   1   2   36.10    2.53
  14   1   2   34.44    2.34
  14   1   3   24.79    1.96
  14   1   3   26.10    1.94
  14   1   4   14.25    1.37
  14   1   4   17.30    1.47
  14   1   5   13.39    1.15
 -14   2  10   -6.59    3.17
  14   2 -10    0.27    0.64
 -14   2   9   47.07    5.47
  14   2  -9   39.94    2.35
 -14   2   8   42.75    5.18
  14   2  -8   45.04    2.70
  14   2  -7    3.04    1.21
  14   2  -6   58.15    3.26
  14   2  -5  167.90    5.49
  14   2  -4   33.50    2.63
  14   2  -3   44.08    2.95
  14   2  -2   42.99    2.87
  14   2  -2   45.46    2.98
  14   2  -1    0.92    1.00
  14   2  -1    2.55    1.10
  14   2   0   30.06    2.34
  14   2   0   31.60    2.45
  14   2   1   23.22    1.96
  14   2   1   24.31    2.11
  14   2   2    4.69    1.07
  14   2   2    5.89    1.23
  14   2   3   52.85    2.67
  14   2   4   12.98    1.29
  14   2   5   23.65    1.46
  14   3 -10    9.03    0.98
  14   3  -9   20.25    1.58
 -14   3   9   15.06    2.53
 -14   3   8   -5.41    2.65
  14   3  -8    2.00    0.87
  14   3  -7   76.13    3.26
  14   3  -6  157.55    4.74
  14   3  -5   30.53    2.27
  14   3  -4   56.62    3.02
  14   3  -3   15.37    1.67
  14   3  -2    9.63    1.36
  14   3  -2   11.70    1.62
  14   3  -1    2.62    0.85
  14   3  -1    5.45    1.24
  14   3   0   21.42    1.65
  14   3   0   26.26    2.15
  14   3   1    6.43    1.22
  14   3   2   18.64    1.64
  14   3   3    4.22    0.93
  14   3   4    9.15    1.02
  14   4  -8   44.32    1.93
  14   4  -7    4.44    0.85
  14   4  -6   39.65    2.04
  14   4  -5   21.81    1.60
  14   4  -4   39.73    2.05
  14   4  -3    4.38    0.86
  14   4  -3    2.69    0.91
  14   4  -2   20.87    1.83
  14   4  -1   98.33    3.58
  14   4   0   11.01    1.31
  14   4   1    9.51    1.17
  14   4   2    4.46    0.83
  15  -3  -7   36.88    1.73
  15  -3  -6   49.13    2.12
  15  -3  -5   89.80    2.89
  15  -3  -4   27.58    1.69
  15  -3  -3   10.46    1.15
  15  -3  -2    8.97    1.05
  15  -2  -8   70.88    2.45
  15  -2  -7   18.09    1.45
  15  -2  -6    6.18    1.04
  15  -2  -5   17.05    1.51
  15  -2  -5   14.38    1.31
  15  -2  -4    1.70    0.81
  15  -2  -4    2.42    0.86
  15  -2  -3   25.20    1.85
  15  -2  -3   24.15    1.86
  15  -2  -2    0.71    0.85
  15  -2  -2    0.11    0.75
  15  -2  -1   23.24    1.87
  15  -2   0   80.01    3.28
  15  -2   1    8.96    1.29
  15  -1  -9   47.47    1.84
  15  -1  -8   33.05    1.79
  15  -1  -7    9.05    1.19
  15  -1  -7    6.35    0.96
  15  -1  -6   57.80    2.69
  15  -1  -6   49.46    2.50
  15  -1  -5   22.76    1.83
  15  -1  -5   19.27    1.80
  15  -1  -4   57.21    2.81
  15  -1  -4   53.58    2.90
  15  -1  -3   14.00    1.69
  15  -1  -3   11.97    1.61
  15  -1  -2   61.15    2.94
  15  -1  -2   61.07    3.19
  15  -1  -1   10.07    1.57
  15  -1   0   12.36    1.60
  15  -1   1   55.02    2.90
  15  -1   2   27.40    2.01
  15   0  -8   32.17    1.68
  15   0  -8   30.29    1.87
  15   0  -7   80.03    2.85
  15   0  -7   79.59    3.19
  15   0  -6   45.09    2.35
  15   0  -6   45.47    2.63
  15   0  -5    1.52    0.92
  15   0  -5    0.79    0.92
  15   0  -4   37.92    2.46
  15   0  -4   36.59    2.60
  15   0  -3  118.52    4.09
  15   0  -3  121.51    4.56
  15   0  -2    0.05    1.08
  15   0  -1   32.32    2.45
  15   0   0    6.14    1.38
  15   0   1    1.93    0.97
  15   0   2    3.73    1.00
  15   0   3   41.16    2.11
  15   1  -9   43.30    2.04
  15   1  -8   29.87    1.94
  15   1  -7    8.06    1.25
  15   1  -6   54.60    2.90
  15   1  -5   22.75    2.07
  15   1  -4   58.04    3.12
  15   1  -3   11.97    1.63
  15   1  -2   58.78    3.15
  15   1  -1    7.91    1.39
  15   1   0   10.05    1.44
  15   1   1   52.89    2.68
  15   1   2   20.97    1.59
  15   2  -9    0.44    0.59
  15   2  -8   64.16    2.64
  15   2  -7   19.39    1.66
  15   2  -6    5.11    1.14
  15   2  -5   14.28    1.59
  15   2  -5   12.98    1.31
  15   2  -4    3.12    1.03
  15   2  -4    2.01    0.77
  15   2  -3   22.48    1.93
  15   2  -3   20.50    1.69
  15   2  -2    0.36    0.81
  15   2  -2   -0.67    0.77
  15   2  -1   18.43    1.65
  15   2  -1   19.32    1.63
  15   2   0   69.01    2.83
  15   2   0   69.62    2.82
  15   2   1    7.57    0.99
  15   2   1    8.91    1.13
  15   2   2   89.64    2.79
  15   3  -7   31.68    1.77
  15   3  -6   37.76    2.02
  15   3  -5   75.36    2.84
  15   3  -5   71.64    2.76
  15   3  -4   24.38    1.70
  15   3  -4   23.03    1.70
  15   3  -3    6.38    1.03
  15   3  -3    7.56    1.11
  15   3  -2    4.38    0.86
  15   3  -2    6.79    1.03
  15   3  -1   34.18    1.97
  15   3   0    7.65    1.05
  15   3   1   48.98    2.09
  16  -2  -6   71.80    2.24
  16  -2  -5   38.49    1.78
  16  -2  -4    2.28    0.71
  16  -1  -6    3.02    0.79
  16  -1  -5   17.51    1.40
  16  -1  -5   14.18    1.22
  16  -1  -4   20.33    1.53
  16  -1  -3   50.78    2.36
  16  -1  -2    0.92    0.67
  16  -1  -1   -0.23    0.65
  16  -1   0   15.56    1.34
  16   0  -6   22.77    1.56
  16   0  -5    1.24    0.69
  16   0  -4    3.60    0.95
  16   0  -3    0.42    0.78
  16   0  -2    3.48    0.95
  16   0  -1    1.10    0.73
  16   0   0    0.06    0.63
  16   1  -7   24.99    1.53
  16   1  -6    1.97    0.75
  16   1  -5   14.87    1.37
  16   1  -4   19.81    1.61
  16   1  -3   50.98    2.44
  16   1  -2    0.66    0.73
  16   1  -1    1.19    0.70
  16   1   0   14.07    1.21
  16   2  -6   66.21    2.37
  16   2  -5   33.42    1.79
  16   2  -4    1.13    0.63
  16   2  -3    6.61    0.94
   0   0   0    0.00    0.00


TITL CU-5541_auto in P2(1)
REM P2(1) (#4 in standard setting)
CELL 1.54184  13.417589   7.500616  13.843907  90.0000 101.9514  90.0000
ZERR    2.00   0.000274   0.000176   0.000329   0.0000   0.0023   0.0000
LATT -1
SYMM -x, y+1/2,-z
SFAC C H B O F S
UNIT 52.00 44.00 2.00 10.00 18.00 2.00
REM  CrysAlisPro recorded range (K): Min=150.0; max=150.0; aver:150.0
TEMP -123
TREF
HKLF 4
END
_computing_structure_solution     'SHELXT 2018/2 (Sheldrick, 2018)'
;
_shelx_hkl_checksum   70135
